# Supplementary material for: In Situ Assembly of Transformable Monopeptide on Activated Neutrophils Attenuates NETs‐Induced Hepatocellular Carcinoma Metastasis by Disrupting NE Nuclear Translocation
Source: Adv Sci (Weinh). 2025 Oct 24;13(1):e17415. doi: 10.1002/advs.202517415 (PMC12767106; doi:10.1002/advs.202517415)
Supplement: Supplementary file 2 — Supporting Table 2 [file ADVS-13-e17415-s003.csv]

	regs	dataset	Term	Overlap	P.value	Adjusted.P.value	Old.P.value	Old.Adjusted.P.value	Odds.Ratio	Combined.Score	Genes
1	high_FTP	WikiPathway_2023_Human	PPAR Alpha Pathway WP2878	3/26	0.000713061720316835	0.0637054625496173	0	0	19.4583197123243	140.993867281133	CPT1A;CCND1;MYC
2	high_FTP	WikiPathway_2023_Human	Endochondral Ossification WP474	4/63	0.000893067232003981	0.0637054625496173	0	0	10.1720595788392	71.4164911902943	FGF18;IHH;SOX6;BMP6
3	high_FTP	WikiPathway_2023_Human	Endochondral Ossification With Skeletal Dysplasias WP4808	4/63	0.000893067232003981	0.0637054625496173	0	0	10.1720595788392	71.4164911902943	FGF18;IHH;SOX6;BMP6
4	high_FTP	WikiPathway_2023_Human	Bladder Cancer WP2828	3/40	0.00252801303781307	0.121658911983416	0	0	12.0871774029669	72.2852086541248	CCND1;MYC;UPK3A
5	high_FTP	WikiPathway_2023_Human	Mammary Gland Development Pathway Puberty Stage 2 Of 4 WP2814	2/13	0.00340870948448198	0.121658911983416	0	0	26.9375848032564	153.043773718317	CCND1;MYC
6	high_FTP	WikiPathway_2023_Human	Breast Cancer Pathway WP4262	5/154	0.00406828630969875	0.121658911983416	0	0	5.05020749013781	27.799035919134	FRAT1;CCND1;MYC;FGF19;FGF18
7	high_FTP	WikiPathway_2023_Human	miRNAs Involved In DNA Damage Response WP1545	2/15	0.00454799670966041	0.121658911983416	0	0	22.7910447761194	122.913663990489	CCND1;MYC
8	high_FTP	WikiPathway_2023_Human	Mammary Gland Development Pathway Embryonic Development Stage 1 Of 4 WP2813	2/15	0.00454799670966041	0.121658911983416	0	0	22.7910447761194	122.913663990489	CCND1;MYC
9	high_FTP	WikiPathway_2023_Human	TCA Cycle And Deficiency Of Pyruvate Dehydrogenase Complex PDHc WP2453	2/16	0.00517465408010033	0.122712781931348	0	0	21.1620469083156	111.396650652266	MDH1;DLST
10	high_FTP	WikiPathway_2023_Human	Nuclear Receptors Meta Pathway WP2882	7/314	0.00573424214632468	0.122712781931348	0	0	3.45678357700174	17.8414959784469	CPT1A;GCLC;CCND1;MYC;FGF19;DNAJC15;FGF13
11	high_FTP	WikiPathway_2023_Human	Type II Diabetes Mellitus WP1584	2/21	0.00885688061566512	0.17230658652294	0	0	15.5891594658288	73.6831077186422	PDX1;MAFA
12	high_FTP	WikiPathway_2023_Human	Roles Of Ceramides In Development Of Insulin Resistance WP5181	2/23	0.0105763000351583	0.183908704967598	0	0	14.1030561478323	64.1567715816379	PDX1;MAFA
13	high_FTP	WikiPathway_2023_Human	RAC1 PAK1 P38 MMP2 Pathway WP3303	3/68	0.0111720241335457	0.183908704967598	0	0	6.87067669172932	30.8791740582266	GRB14;MYC;ANGPTL1
14	high_FTP	WikiPathway_2023_Human	Growth Factors And Hormones In Beta Cell Proliferation WP5385	2/26	0.0134070112584439	0.191273360620467	0	0	12.3383084577114	53.2025082185871	MYC;PDX1
15	high_FTP	WikiPathway_2023_Human	Wnt Beta Catenin Signaling Pathway In Leukemia WP3658	2/26	0.0134070112584439	0.191273360620467	0	0	12.3383084577114	53.2025082185871	CCND1;MYC
16	high_FTP	WikiPathway_2023_Human	FGFR3 Signaling In Chondrocyte Proliferation And Terminal Differentiation WP4767	2/27	0.0144157174812084	0.192810221311162	0	0	11.8441791044776	50.2126413692857	FGF18;IHH
17	high_FTP	WikiPathway_2023_Human	Dravet Syndrome WP5200	2/28	0.0154561925518166	0.194566188593456	0	0	11.3880597014925	47.4853111897169	STXBP1;FGF13
18	high_FTP	WikiPathway_2023_Human	Hair Follicle Development Organogenesis Part 2 Of 3 WP2839	2/32	0.0199264132509825	0.225970610492213	0	0	9.86766169154229	38.6388929604502	CCND1;MYC
19	high_FTP	WikiPathway_2023_Human	ncRNAs Involved In Wnt Signaling In Hepatocellular Carcinoma WP4336	3/85	0.0202627775482128	0.225970610492213	0	0	5.4415917843389	21.2166014563512	FRAT1;CCND1;MYC
20	high_FTP	WikiPathway_2023_Human	Mammary Gland Development Pathway Pregnancy And Lactation Stage 3 Of 4 WP2817	2/33	0.0211187486441321	0.225970610492213	0	0	9.54886856042369	36.8356587501689	CCND1;MYC
21	high_FTP	WikiPathway_2023_Human	lncRNA In Canonical Wnt Signaling And Colorectal Cancer WP4258	3/93	0.0256051135544023	0.260928300030576	0	0	4.95588972431078	18.1631534590153	FRAT1;CCND1;MYC
22	high_FTP	WikiPathway_2023_Human	Wnt Signaling Pathway And Pluripotency WP399	3/101	0.0316307416925002	0.290053818627066	0	0	4.54948595979745	15.712222055282	FRAT1;CCND1;MYC
23	high_FTP	WikiPathway_2023_Human	Hedgehog Signaling Pathway WP4249	2/43	0.0345659119584549	0.290053818627066	0	0	7.21623589370222	24.2818204119522	CCND1;IHH
24	high_FTP	WikiPathway_2023_Human	5Q35 Copy Number Variation WP5380	3/109	0.0383329297851807	0.290053818627066	0	0	4.20442615973897	13.7125087409078	TMED10;MYC;FGF19
25	high_FTP	WikiPathway_2023_Human	Aryl Hydrocarbon Receptor Pathway WP2586	2/46	0.0391020114927684	0.290053818627066	0	0	6.72320217096336	21.793806893961	GCLC;MYC
26	high_FTP	WikiPathway_2023_Human	DNA Damage Response Only ATM Dependent WP710	3/110	0.0392177244801379	0.290053818627066	0	0	4.16492164991919	13.4886255395193	FRAT1;CCND1;MYC
27	high_FTP	WikiPathway_2023_Human	Metastatic Brain Tumor WP2249	1/6	0.0401173724348215	0.290053818627066	0	0	29.4207407407407	94.6155079324243	MYC
28	high_FTP	WikiPathway_2023_Human	Let 7 Inhibition Of ES Cell Reprogramming WP3299	1/6	0.0401173724348215	0.290053818627066	0	0	29.4207407407407	94.6155079324243	MYC
29	high_FTP	WikiPathway_2023_Human	Gamma Glutamyl Cycle For The Biosynthesis And Degradation Of Glutathione Including Diseases WP4518	1/6	0.0401173724348215	0.290053818627066	0	0	29.4207407407407	94.6155079324243	GCLC
30	high_FTP	WikiPathway_2023_Human	Wnt Signaling Pathway WP363	2/47	0.0406617502748223	0.290053818627066	0	0	6.57346600331675	21.0513107456688	FRAT1;CCND1
31	high_FTP	WikiPathway_2023_Human	Wnt Signaling WP428	3/114	0.0428601884597007	0.290151216645485	0	0	4.01402154033733	12.6434127818825	FRAT1;CCND1;MYC
32	high_FTP	WikiPathway_2023_Human	Hepatitis C And Hepatocellular Carcinoma WP3646	2/49	0.0438504599804408	0.290151216645485	0	0	6.29310892346777	19.6783632531812	CCND1;MYC
33	high_FTP	WikiPathway_2023_Human	Embryonic Stem Cell Pluripotency Pathways WP3931	3/116	0.0447429446229018	0.290151216645485	0	0	3.94257768314592	12.2488851459127	FGF19;FGF18;FGF13
34	high_FTP	WikiPathway_2023_Human	Hfe Effect On Hepcidin Production WP3924	1/7	0.0466465158518437	0.293598658596899	0	0	24.516049382716	75.1455413944475	BMP6
215	high_FTP	WikiPathway_2021_Human	PPAR-alpha pathway WP2878	3/26	0.000713061720316835	0.0574895861281755	0	0	19.4583197123243	140.993867281133	CPT1A;CCND1;MYC
216	high_FTP	WikiPathway_2021_Human	Endochondral Ossification with Skeletal Dysplasias WP4808	4/64	0.000947630540574322	0.0574895861281755	0	0	10.0020202020202	69.6295222970476	FGF18;IHH;SOX6;BMP6
217	high_FTP	WikiPathway_2021_Human	Endochondral Ossification WP474	4/64	0.000947630540574322	0.0574895861281755	0	0	10.0020202020202	69.6295222970476	FGF18;IHH;SOX6;BMP6
218	high_FTP	WikiPathway_2021_Human	Bladder cancer WP2828	3/40	0.00252801303781307	0.096998071026126	0	0	12.0871774029669	72.2852086541248	CCND1;MYC;UPK3A
219	high_FTP	WikiPathway_2021_Human	Mammary gland development pathway - Puberty (Stage 2 of 4) WP2814	2/13	0.00340870948448198	0.096998071026126	0	0	26.9375848032564	153.043773718317	CCND1;MYC
220	high_FTP	WikiPathway_2021_Human	Breast cancer pathway WP4262	5/154	0.00406828630969875	0.096998071026126	0	0	5.05020749013781	27.799035919134	FRAT1;CCND1;MYC;FGF19;FGF18
221	high_FTP	WikiPathway_2021_Human	Mammary gland development pathway - Embryonic development (Stage 1 of 4) WP2813	2/15	0.00454799670966041	0.096998071026126	0	0	22.7910447761194	122.913663990489	CCND1;MYC
222	high_FTP	WikiPathway_2021_Human	miRNAs involved in DNA damage response WP1545	2/15	0.00454799670966041	0.096998071026126	0	0	22.7910447761194	122.913663990489	CCND1;MYC
223	high_FTP	WikiPathway_2021_Human	TCA Cycle and Deficiency of Pyruvate Dehydrogenase complex (PDHc) WP2453	2/16	0.00517465408010033	0.096998071026126	0	0	21.1620469083156	111.396650652266	MDH1;DLST
224	high_FTP	WikiPathway_2021_Human	Wnt Signaling Pathway WP363	3/52	0.00532956434209483	0.096998071026126	0	0	9.12152831057235	47.7465102434811	FRAT1;CCND1;MYC
225	high_FTP	WikiPathway_2021_Human	Nuclear Receptors Meta-Pathway WP2882	7/319	0.00623613043094326	0.103179612584698	0	0	3.40051679586563	17.2657683784475	CPT1A;GCLC;CCND1;MYC;FGF19;DNAJC15;FGF13
226	high_FTP	WikiPathway_2021_Human	Type II diabetes mellitus WP1584	2/22	0.00969948851753855	0.147108909182668	0	0	14.8089552238806	68.6496090214722	PDX1;MAFA
227	high_FTP	WikiPathway_2021_Human	RAC1/PAK1/p38/MMP2 Pathway WP3303	3/68	0.0111720241335457	0.156408337869639	0	0	6.87067669172932	30.8791740582266	GRB14;MYC;ANGPTL1
228	high_FTP	WikiPathway_2021_Human	IL-7 signaling pathway WP205	2/25	0.0124305508383096	0.161597160898025	0	0	12.8754055807917	56.4921045378407	CCND1;MYC
229	high_FTP	WikiPathway_2021_Human	Wnt/beta-catenin signaling pathway in leukemia WP3658	2/26	0.0134070112584439	0.162671736602453	0	0	12.3383084577114	53.2025082185871	CCND1;MYC
230	high_FTP	WikiPathway_2021_Human	FGFR3 signaling in chondrocyte proliferation and terminal differentiation WP4767	2/27	0.0144157174812084	0.163978786348746	0	0	11.8441791044776	50.2126413692857	FGF18;IHH
231	high_FTP	WikiPathway_2021_Human	Mammary gland development pathway - Pregnancy and lactation (Stage 3 of 4) WP2817	2/32	0.0199264132509825	0.20013409665316	0	0	9.86766169154229	38.6388929604502	CCND1;MYC
232	high_FTP	WikiPathway_2021_Human	Hair Follicle Development: Organogenesis - Part 2 of 3 WP2839	2/32	0.0199264132509825	0.20013409665316	0	0	9.86766169154229	38.6388929604502	CCND1;MYC
233	high_FTP	WikiPathway_2021_Human	ncRNAs involved in Wnt signaling in hepatocellular carcinoma WP4336	3/86	0.020893119980275	0.20013409665316	0	0	5.37575867379292	20.7952373740789	FRAT1;CCND1;MYC
234	high_FTP	WikiPathway_2021_Human	LncRNA involvement in canonical Wnt signaling and colorectal cancer WP4258	3/94	0.0263210313893772	0.239521385643333	0	0	4.90118152524168	17.8274938996935	FRAT1;CCND1;MYC
235	high_FTP	WikiPathway_2021_Human	Wnt signaling pathway and pluripotency WP399	3/102	0.0324317156952589	0.257262602576835	0	0	4.50330371383003	15.4401102239172	FRAT1;CCND1;MYC
236	high_FTP	WikiPathway_2021_Human	Tryptophan metabolism WP465	2/42	0.0331029010210059	0.257262602576835	0	0	7.39701492537313	25.2100207012317	MAOB;ALDH1A2
237	high_FTP	WikiPathway_2021_Human	Hedgehog Signaling Pathway WP4249	2/44	0.0360536994450094	0.257262602576835	0	0	7.04406538734897	23.4056386855461	CCND1;IHH
238	high_FTP	WikiPathway_2021_Human	Aryl Hydrocarbon Receptor Netpath WP2586	2/46	0.0391020114927684	0.257262602576835	0	0	6.72320217096336	21.793806893961	GCLC;MYC
239	high_FTP	WikiPathway_2021_Human	DNA damage response (only ATM dependent) WP710	3/110	0.0392177244801379	0.257262602576835	0	0	4.16492164991919	13.4886255395193	FRAT1;CCND1;MYC
240	high_FTP	WikiPathway_2021_Human	let-7 inhibition of ES cell reprogramming WP3299	1/6	0.0401173724348215	0.257262602576835	0	0	29.4207407407407	94.6155079324243	MYC
241	high_FTP	WikiPathway_2021_Human	Metastatic brain tumor WP2249	1/6	0.0401173724348215	0.257262602576835	0	0	29.4207407407407	94.6155079324243	MYC
242	high_FTP	WikiPathway_2021_Human	Wnt signaling WP428	3/115	0.0437964674170912	0.257262602576835	0	0	3.97798066595059	12.4439275423229	FRAT1;CCND1;MYC
243	high_FTP	WikiPathway_2021_Human	Hepatitis C and Hepatocellular Carcinoma WP3646	2/49	0.0438504599804408	0.257262602576835	0	0	6.29310892346777	19.6783632531812	CCND1;MYC
244	high_FTP	WikiPathway_2021_Human	ESC Pluripotency Pathways WP3931	3/116	0.0447429446229018	0.257262602576835	0	0	3.94257768314592	12.2488851459127	FGF19;FGF18;FGF13
245	high_FTP	WikiPathway_2021_Human	Disorders of the Krebs cycle WP4236	1/7	0.0466465158518437	0.257262602576835	0	0	24.516049382716	75.1455413944475	DLST
246	high_FTP	WikiPathway_2021_Human	Gastric acid production WP2596	1/7	0.0466465158518437	0.257262602576835	0	0	24.516049382716	75.1455413944475	VIP
247	high_FTP	WikiPathway_2021_Human	Hfe effect on hepcidin production WP3924	1/7	0.0466465158518437	0.257262602576835	0	0	24.516049382716	75.1455413944475	BMP6
397	high_FTP	WikiPathways_2019_Human	PPAR Alpha Pathway WP2878	3/26	0.000713061720316835	0.0696508447322127	0	0	19.4583197123243	140.993867281133	CPT1A;CCND1;MYC
398	high_FTP	WikiPathways_2019_Human	Endochondral Ossification WP474	4/64	0.000947630540574322	0.0696508447322127	0	0	10.0020202020202	69.6295222970476	FGF18;IHH;SOX6;BMP6
399	high_FTP	WikiPathways_2019_Human	Bladder Cancer WP2828	3/40	0.00252801303781307	0.0870495509208823	0	0	12.0871774029669	72.2852086541248	CCND1;MYC;UPK3A
400	high_FTP	WikiPathways_2019_Human	Mammary gland development pathway - Puberty (Stage 2 of 4) WP2814	2/13	0.00340870948448198	0.0870495509208823	0	0	26.9375848032564	153.043773718317	CCND1;MYC
401	high_FTP	WikiPathways_2019_Human	Breast cancer pathway WP4262	5/154	0.00406828630969875	0.0870495509208823	0	0	5.05020749013781	27.799035919134	FRAT1;CCND1;MYC;FGF19;FGF18
402	high_FTP	WikiPathways_2019_Human	miRNAs involved in DNA damage response WP1545	2/15	0.00454799670966041	0.0870495509208823	0	0	22.7910447761194	122.913663990489	CCND1;MYC
403	high_FTP	WikiPathways_2019_Human	Mammary gland development pathway - Embryonic development (Stage 1 of 4) WP2813	2/15	0.00454799670966041	0.0870495509208823	0	0	22.7910447761194	122.913663990489	CCND1;MYC
404	high_FTP	WikiPathways_2019_Human	TCA Cycle and Deficiency of Pyruvate Dehydrogenase complex (PDHc) WP2453	2/16	0.00517465408010033	0.0870495509208823	0	0	21.1620469083156	111.396650652266	MDH1;DLST
405	high_FTP	WikiPathways_2019_Human	Wnt Signaling Pathway WP363	3/52	0.00532956434209483	0.0870495509208823	0	0	9.12152831057235	47.7465102434811	FRAT1;CCND1;MYC
406	high_FTP	WikiPathways_2019_Human	Nuclear Receptors Meta-Pathway WP2882	7/319	0.00623613043094326	0.0916711173348659	0	0	3.40051679586563	17.2657683784475	CPT1A;GCLC;CCND1;MYC;FGF19;DNAJC15;FGF13
407	high_FTP	WikiPathways_2019_Human	Type II diabetes mellitus WP1584	2/22	0.00969948851753855	0.129620437461652	0	0	14.8089552238806	68.6496090214722	PDX1;MAFA
408	high_FTP	WikiPathways_2019_Human	RAC1/PAK1/p38/MMP2 Pathway WP3303	3/68	0.0111720241335457	0.136857295635934	0	0	6.87067669172932	30.8791740582266	GRB14;MYC;ANGPTL1
409	high_FTP	WikiPathways_2019_Human	IL-7 Signaling Pathway WP205	2/25	0.0124305508383096	0.140560844094731	0	0	12.8754055807917	56.4921045378407	CCND1;MYC
410	high_FTP	WikiPathways_2019_Human	Wnt/beta-catenin Signaling Pathway in Leukemia WP3658	2/26	0.0134070112584439	0.140773618213661	0	0	12.3383084577114	53.2025082185871	CCND1;MYC
411	high_FTP	WikiPathways_2019_Human	Mammary gland development pathway - Pregnancy and lactation (Stage 3 of 4) WP2817	2/32	0.0199264132509825	0.191955539818776	0	0	9.86766169154229	38.6388929604502	CCND1;MYC
412	high_FTP	WikiPathways_2019_Human	ncRNAs involved in Wnt signaling in hepatocellular carcinoma WP4336	3/86	0.020893119980275	0.191955539818776	0	0	5.37575867379292	20.7952373740789	FRAT1;CCND1;MYC
413	high_FTP	WikiPathways_2019_Human	LncRNA involvement in canonical Wnt signaling and colorectal cancer WP4258	3/94	0.0263210313893772	0.227599506719909	0	0	4.90118152524168	17.8274938996935	FRAT1;CCND1;MYC
414	high_FTP	WikiPathways_2019_Human	Wnt Signaling Pathway and Pluripotency WP399	3/102	0.0324317156952589	0.228567927674034	0	0	4.50330371383003	15.4401102239172	FRAT1;CCND1;MYC
415	high_FTP	WikiPathways_2019_Human	Hedgehog Signaling Pathway WP4249	2/44	0.0360536994450094	0.228567927674034	0	0	7.04406538734897	23.4056386855461	CCND1;IHH
416	high_FTP	WikiPathways_2019_Human	Aryl Hydrocarbon Receptor WP2586	2/46	0.0391020114927684	0.228567927674034	0	0	6.72320217096336	21.793806893961	GCLC;MYC
417	high_FTP	WikiPathways_2019_Human	Tryptophan metabolism WP465	2/46	0.0391020114927684	0.228567927674034	0	0	6.72320217096336	21.793806893961	MAOB;ALDH1A2
418	high_FTP	WikiPathways_2019_Human	DNA Damage Response (only ATM dependent) WP710	3/110	0.0392177244801379	0.228567927674034	0	0	4.16492164991919	13.4886255395193	FRAT1;CCND1;MYC
419	high_FTP	WikiPathways_2019_Human	let-7 inhibition of ES cell reprogramming WP3299	1/6	0.0401173724348215	0.228567927674034	0	0	29.4207407407407	94.6155079324243	MYC
420	high_FTP	WikiPathways_2019_Human	Metastatic brain tumor WP2249	1/6	0.0401173724348215	0.228567927674034	0	0	29.4207407407407	94.6155079324243	MYC
421	high_FTP	WikiPathways_2019_Human	Wnt Signaling WP428	3/115	0.0437964674170912	0.228567927674034	0	0	3.97798066595059	12.4439275423229	FRAT1;CCND1;MYC
422	high_FTP	WikiPathways_2019_Human	Hepatitis C and Hepatocellular Carcinoma WP3646	2/49	0.0438504599804408	0.228567927674034	0	0	6.29310892346777	19.6783632531812	CCND1;MYC
423	high_FTP	WikiPathways_2019_Human	ESC Pluripotency Pathways WP3931	3/116	0.0447429446229018	0.228567927674034	0	0	3.94257768314592	12.2488851459127	FGF19;FGF18;FGF13
424	high_FTP	WikiPathways_2019_Human	Disorders of the Krebs cycle WP4236	1/7	0.0466465158518437	0.228567927674034	0	0	24.516049382716	75.1455413944475	DLST
425	high_FTP	WikiPathways_2019_Human	Gastric acid production WP2596	1/7	0.0466465158518437	0.228567927674034	0	0	24.516049382716	75.1455413944475	VIP
426	high_FTP	WikiPathways_2019_Human	Hfe effect on hepcidin production WP3924	1/7	0.0466465158518437	0.228567927674034	0	0	24.516049382716	75.1455413944475	BMP6
544	high_FTP	BioPlanet_2019	Gene expression regulation in pancreatic beta cells	3/20	0.0003221149859892	0.0700238922957543	0	0	26.3339230429014	211.740593676161	PDX1;IAPP;MAFA
545	high_FTP	BioPlanet_2019	Amyloids	4/51	0.000398996537297745	0.0700238922957543	0	0	12.7769181173436	99.9992884012228	IAPP;HIST1H2AC;ITM2B;HIST1H2BC
546	high_FTP	BioPlanet_2019	Maturity onset diabetes of the young	3/25	0.000633926258685575	0.0737852794231494	0	0	20.3438140806562	149.80326020369	PDX1;IAPP;MAFA
547	high_FTP	BioPlanet_2019	Endochondral ossification	4/66	0.00106372290627836	0.0737852794231494	0	0	9.67839687194526	66.2581147894467	FGF18;IHH;SOX6;BMP6
548	high_FTP	BioPlanet_2019	Pancreatic beta-cell development regulation	3/32	0.00132040218988405	0.0737852794231494	0	0	15.427793621986	102.283477732414	PDX1;IAPP;MAFA
549	high_FTP	BioPlanet_2019	Melanoma	4/71	0.00139703492524845	0.0737852794231494	0	0	8.95386702849389	58.8573781671074	CCND1;FGF19;FGF18;FGF13
550	high_FTP	BioPlanet_2019	Cyclin A-Cdk2-associated events at S phase entry	4/72	0.00147150129903717	0.0737852794231494	0	0	8.82174688057041	57.530776221005	PSMA3;PSMC6;CCND1;MYC
551	high_FTP	BioPlanet_2019	Glutathione biosynthesis and recycling	2/11	0.00242508288603901	0.106400511624962	0	0	32.9270315091211	198.282947792554	GCLC;CNDP2
552	high_FTP	BioPlanet_2019	FGFR4 ligand binding and activation	2/13	0.00340870948448198	0.132939669894797	0	0	26.9375848032564	153.043773718317	FGF19;FGF18
553	high_FTP	BioPlanet_2019	Presenilin action in Notch and Wnt signaling	3/48	0.00425410883101118	0.149319219968493	0	0	9.934335839599	54.2401820150389	FRAT1;CCND1;MYC
554	high_FTP	BioPlanet_2019	S phase	4/112	0.00721371407200922	0.228091024580563	0	0	5.54320987654321	27.3378435588278	PSMA3;PSMC6;CCND1;MYC
555	high_FTP	BioPlanet_2019	Destabilization of mRNA by AUF1 (hnRNP D0)	3/66	0.0103014833411078	0.228091024580563	0	0	7.08950948800573	32.4378194055181	PSMA3;PSMC6;CCND1
556	high_FTP	BioPlanet_2019	FGFR ligand binding and activation	2/23	0.0105763000351583	0.228091024580563	0	0	14.1030561478323	64.1567715816379	FGF19;FGF18
557	high_FTP	BioPlanet_2019	Amino acid metabolism	5/195	0.0107825491250411	0.228091024580563	0	0	3.95218963439132	17.9027324435437	GCLC;PSMA3;PSMC6;DLST;CNDP2
558	high_FTP	BioPlanet_2019	Sulfur amino acid metabolism	2/24	0.0114868181274131	0.228091024580563	0	0	13.4613297150611	60.125771576094	GCLC;CNDP2
559	high_FTP	BioPlanet_2019	Nucleotide metabolism	3/70	0.0120838346412644	0.228091024580563	0	0	6.66490854000673	29.4314809762476	NT5E;AK1;HPRT1
560	high_FTP	BioPlanet_2019	Glutathione conjugation	2/25	0.0124305508383096	0.228091024580563	0	0	12.8754055807917	56.4921045378407	GCLC;CNDP2
561	high_FTP	BioPlanet_2019	Tight junction	4/133	0.0129800569848175	0.228091024580563	0	0	4.63589382194033	20.1399044252389	VAPA;CLDN19;MYL12A;MYL12B
562	high_FTP	BioPlanet_2019	Inhibition of activated T cell apoptosis by neuropeptides VIP and PACAP	2/26	0.0134070112584439	0.228091024580563	0	0	12.3383084577114	53.2025082185871	MYC;VIP
563	high_FTP	BioPlanet_2019	Degradation of beta-catenin by the destruction complex	3/73	0.0135295850566041	0.228091024580563	0	0	6.37830290010741	27.4450496948908	FRAT1;PSMA3;PSMC6
564	high_FTP	BioPlanet_2019	Mitotic G1-G1/S phases	4/135	0.0136464715561021	0.228091024580563	0	0	4.5646541753412	19.6018770442867	PSMA3;PSMC6;CCND1;MYC
565	high_FTP	BioPlanet_2019	Thyroid cancer	2/29	0.0165279644309977	0.249791823253388	0	0	10.9657269209508	44.9891044917115	CCND1;MYC
566	high_FTP	BioPlanet_2019	Disease	10/674	0.0168895635519764	0.249791823253388	0	0	2.29489386115892	9.36559813910144	PSMA3;PSMC6;MYC;FGF19;FGF18;IAPP;ATP6V1D;HIST1H2AC;ITM2B;HIST1H2BC
567	high_FTP	BioPlanet_2019	Inactivation of GSK3 by Akt causes accumulation of beta-catenin in alveolar macrophages	2/30	0.0176305659425332	0.249791823253388	0	0	10.5735607675906	42.6973197045565	FRAT1;CCND1
568	high_FTP	BioPlanet_2019	ATM-dependent DNA damage response	3/82	0.0184358829183874	0.249791823253388	0	0	5.64909108213572	22.5593986810806	FRAT1;CCND1;MYC
569	high_FTP	BioPlanet_2019	RNA polymerase I promoter opening	2/31	0.0187635347390225	0.249791823253388	0	0	10.2084405558415	40.5871256281097	HIST1H2AC;HIST1H2BC
570	high_FTP	BioPlanet_2019	Actin cytoskeleton regulation	5/226	0.0192553862104139	0.249791823253388	0	0	3.39245621912887	13.4000814781501	FGF19;FGF18;FGF13;MYL12A;MYL12B
571	high_FTP	BioPlanet_2019	Packaging of telomere ends	2/32	0.0199264132509825	0.249791823253388	0	0	9.86766169154229	38.6388929604502	HIST1H2AC;HIST1H2BC
572	high_FTP	BioPlanet_2019	Interleukin-7 signaling pathway	2/35	0.0235900021941376	0.269574500788963	0	0	8.9692446856626	33.6071525525025	CCND1;MYC
573	high_FTP	BioPlanet_2019	Ether lipid metabolism	2/35	0.0235900021941376	0.269574500788963	0	0	8.9692446856626	33.6071525525025	LPCAT2;ENPP2
574	high_FTP	BioPlanet_2019	Class B GPCRs (secretin family receptors)	3/95	0.027047625382773	0.269574500788963	0	0	4.84766263484799	17.5008186562699	IHH;IAPP;VIP
575	high_FTP	BioPlanet_2019	Tricarboxylic acid (TCA) cycle	2/39	0.0288665833696122	0.269574500788963	0	0	7.99798305768455	28.3534148983418	MDH1;DLST
576	high_FTP	BioPlanet_2019	FRS2-mediated cascade	2/39	0.0288665833696122	0.269574500788963	0	0	7.99798305768455	28.3534148983418	FGF19;FGF18
577	high_FTP	BioPlanet_2019	Wnt signaling pathway and pluripotency	3/98	0.029291359521112	0.269574500788963	0	0	4.69386624455877	16.5715197108819	FRAT1;CCND1;MYC
578	high_FTP	BioPlanet_2019	Negative regulation of FGFR signaling	2/40	0.0302528268290892	0.269574500788963	0	0	7.78711704634721	27.2406253638732	FGF19;FGF18
579	high_FTP	BioPlanet_2019	Insulin biosynthesis and processing	2/41	0.0316650700671069	0.269574500788963	0	0	7.58706467661692	26.1946525959589	PDX1;MAFA
580	high_FTP	BioPlanet_2019	FOXM1 transcription factor network	2/41	0.0316650700671069	0.269574500788963	0	0	7.58706467661692	26.1946525959589	CCND1;MYC
581	high_FTP	BioPlanet_2019	BDNF signaling pathway	5/261	0.033066917329815	0.269574500788963	0	0	2.92342557251908	9.96660669782187	P4HA1;MYC;DLST;VIP;IER2
582	high_FTP	BioPlanet_2019	Bladder cancer	2/42	0.0331029010210059	0.269574500788963	0	0	7.39701492537313	25.2100207012317	CCND1;MYC
583	high_FTP	BioPlanet_2019	Fibroblast growth factor receptor pathway	3/105	0.0348979055882017	0.269574500788963	0	0	4.37019018133569	14.6634235057928	FGF19;FGF18;FGF13
584	high_FTP	BioPlanet_2019	HNF3B pathway	2/45	0.0375658642833246	0.269574500788963	0	0	6.87990281152378	22.5774984600754	CPT1A;PDX1
585	high_FTP	BioPlanet_2019	Deposition of new CENP-A-containing nucleosomes at the centromere	2/45	0.0375658642833246	0.269574500788963	0	0	6.87990281152378	22.5774984600754	HIST1H2AC;HIST1H2BC
586	high_FTP	BioPlanet_2019	Wnt interactions in lipid metabolism and immune response	2/45	0.0375658642833246	0.269574500788963	0	0	6.87990281152378	22.5774984600754	CCND1;MYC
587	high_FTP	BioPlanet_2019	Signaling by insulin receptor	3/109	0.0383329297851807	0.269574500788963	0	0	4.20442615973897	13.7125087409078	FGF19;FGF18;ATP6V1D
588	high_FTP	BioPlanet_2019	Klotho-mediated ligand binding	1/6	0.0401173724348215	0.269574500788963	0	0	29.4207407407407	94.6155079324243	FGF19
589	high_FTP	BioPlanet_2019	LKB1 signaling events	2/47	0.0406617502748223	0.269574500788963	0	0	6.57346600331675	21.0513107456688	MYC;SIK1
590	high_FTP	BioPlanet_2019	Muscle contraction	2/49	0.0438504599804408	0.269574500788963	0	0	6.29310892346777	19.6783632531812	TNNC2;MYL12B
591	high_FTP	BioPlanet_2019	Type 2 diabetes mellitus	2/50	0.0454786698217007	0.269574500788963	0	0	6.16169154228856	19.0427807772215	PDX1;MAFA
592	high_FTP	BioPlanet_2019	Leukocyte transendothelial migration	3/117	0.0456995848788012	0.269574500788963	0	0	3.90779580530273	12.0581529043485	CLDN19;MYL12A;MYL12B
593	high_FTP	BioPlanet_2019	Zinc efflux and compartmentalization by the SLC30 family	1/7	0.0466465158518437	0.269574500788963	0	0	24.516049382716	75.1455413944475	SLC30A2
594	high_FTP	BioPlanet_2019	FGFR3b ligand binding and activation	1/7	0.0466465158518437	0.269574500788963	0	0	24.516049382716	75.1455413944475	FGF18
595	high_FTP	BioPlanet_2019	Interleukin-2 receptor beta chain in T cell activation	2/52	0.0488009270545418	0.269574500788963	0	0	5.91462686567164	17.8622084404169	CCND1;MYC
596	high_FTP	BioPlanet_2019	Endometrial cancer	2/52	0.0488009270545418	0.269574500788963	0	0	5.91462686567164	17.8622084404169	CCND1;MYC
895	high_FTP	KEGG_2019_Human	Maturity onset diabetes of the young	3/26	0.000713061720316835	0.0891327150396044	0	0	19.4583197123243	140.993867281133	PDX1;IAPP;MAFA
896	high_FTP	KEGG_2019_Human	Bladder cancer	3/41	0.00271414025624654	0.110480582748814	0	0	11.7685001978631	69.5433633212735	CCND1;MYC;UPK3A
897	high_FTP	KEGG_2019_Human	Breast cancer	5/147	0.00333698138972293	0.110480582748814	0	0	5.30104289861305	30.2301972038279	FRAT1;CCND1;MYC;FGF19;FGF18
898	high_FTP	KEGG_2019_Human	Gastric cancer	5/149	0.00353537864796205	0.110480582748814	0	0	5.22688719253605	29.5054377819047	FRAT1;CCND1;MYC;FGF19;FGF18
899	high_FTP	KEGG_2019_Human	Arginine and proline metabolism	3/49	0.00450925663771093	0.112731415942773	0	0	9.71788166067342	52.4923327435568	MAOB;P4HA1;CNDP2
900	high_FTP	KEGG_2019_Human	Histidine metabolism	2/23	0.0105763000351583	0.203706536833295	0	0	14.1030561478323	64.1567715816379	MAOB;CNDP2
901	high_FTP	KEGG_2019_Human	Proteoglycans in cancer	5/201	0.0121705399274357	0.203706536833295	0	0	3.83003583112634	16.8856207088307	CCND1;MYC;IHH;TWIST2;COL21A1
902	high_FTP	KEGG_2019_Human	Melanoma	3/72	0.0130372183573309	0.203706536833295	0	0	6.4710689767898	28.0840967898991	CCND1;FGF19;FGF18
903	high_FTP	KEGG_2019_Human	Citrate cycle (TCA cycle)	2/30	0.0176305659425332	0.244868971424073	0	0	10.5735607675906	42.6973197045565	MDH1;DLST
904	high_FTP	KEGG_2019_Human	Thyroid cancer	2/37	0.0261737658930613	0.2698576394437	0	0	8.45586353944563	30.8046911859412	CCND1;MYC
905	high_FTP	KEGG_2019_Human	Tight junction	4/170	0.0289366797490694	0.2698576394437	0	0	3.59583789704272	12.7387782008598	CCND1;CLDN19;MYL12A;MYL12B
906	high_FTP	KEGG_2019_Human	Tryptophan metabolism	2/42	0.0331029010210059	0.2698576394437	0	0	7.39701492537313	25.2100207012317	MAOB;DLST
907	high_FTP	KEGG_2019_Human	Alcoholism	4/180	0.0346273573084693	0.2698576394437	0	0	3.38980716253444	11.4002985551116	MAOB;HIST1H4H;HIST1H2AC;HIST1H2BC
908	high_FTP	KEGG_2019_Human	Proteasome	2/45	0.0375658642833246	0.2698576394437	0	0	6.87990281152378	22.5774984600754	PSMA3;PSMC6
909	high_FTP	KEGG_2019_Human	Type II diabetes mellitus	2/46	0.0391020114927684	0.2698576394437	0	0	6.72320217096336	21.793806893961	PDX1;MAFA
910	high_FTP	KEGG_2019_Human	Cysteine and methionine metabolism	2/47	0.0406617502748223	0.2698576394437	0	0	6.57346600331675	21.0513107456688	GCLC;MDH1
911	high_FTP	KEGG_2019_Human	Ether lipid metabolism	2/47	0.0406617502748223	0.2698576394437	0	0	6.57346600331675	21.0513107456688	LPCAT2;ENPP2
912	high_FTP	KEGG_2019_Human	Hedgehog signaling pathway	2/47	0.0406617502748223	0.2698576394437	0	0	6.57346600331675	21.0513107456688	CCND1;IHH
913	high_FTP	KEGG_2019_Human	Leukocyte transendothelial migration	3/112	0.0410183611954423	0.2698576394437	0	0	4.0880871904532	13.0562690993124	CLDN19;MYL12A;MYL12B
1020	high_FTP	KEGG_2021_Human	Maturity onset diabetes of the young	3/26	0.000713061720316835	0.0962633322427728	0	0	19.4583197123243	140.993867281133	PDX1;IAPP;MAFA
1021	high_FTP	KEGG_2021_Human	Bladder cancer	3/41	0.00271414025624654	0.119319029368719	0	0	11.7685001978631	69.5433633212735	CCND1;MYC;UPK3A
1022	high_FTP	KEGG_2021_Human	Breast cancer	5/147	0.00333698138972293	0.119319029368719	0	0	5.30104289861305	30.2301972038279	FRAT1;CCND1;MYC;FGF19;FGF18
1023	high_FTP	KEGG_2021_Human	Gastric cancer	5/149	0.00353537864796205	0.119319029368719	0	0	5.22688719253605	29.5054377819047	FRAT1;CCND1;MYC;FGF19;FGF18
1024	high_FTP	KEGG_2021_Human	Arginine and proline metabolism	3/50	0.00477348857948934	0.128884191646212	0	0	9.51063829787234	50.8312981639518	MAOB;P4HA1;CNDP2
1025	high_FTP	KEGG_2021_Human	GnRH secretion	3/64	0.00947187127528644	0.187061564266815	0	0	7.32269197584124	34.1195618195481	KISS1;HCN2;KCNJ3
1026	high_FTP	KEGG_2021_Human	Histidine metabolism	2/22	0.00969948851753855	0.187061564266815	0	0	14.8089552238806	68.6496090214722	MAOB;CNDP2
1027	high_FTP	KEGG_2021_Human	Melanoma	3/72	0.0130372183573309	0.220003059779959	0	0	6.4710689767898	28.0840967898991	CCND1;FGF19;FGF18
1028	high_FTP	KEGG_2021_Human	Citrate cycle (TCA cycle)	2/30	0.0176305659425332	0.264458489137999	0	0	10.5735607675906	42.6973197045565	MDH1;DLST
1029	high_FTP	KEGG_2021_Human	Thyroid cancer	2/37	0.0261737658930613	0.348554402995077	0	0	8.45586353944563	30.8046911859412	CCND1;MYC
1030	high_FTP	KEGG_2021_Human	Tight junction	4/169	0.0284007291329322	0.348554402995077	0	0	3.6178145087236	12.8842691883195	CCND1;CLDN19;MYL12A;MYL12B
1031	high_FTP	KEGG_2021_Human	Tryptophan metabolism	2/42	0.0331029010210059	0.361154142701741	0	0	7.39701492537313	25.2100207012317	MAOB;DLST
1032	high_FTP	KEGG_2021_Human	Type II diabetes mellitus	2/46	0.0391020114927684	0.361154142701741	0	0	6.72320217096336	21.793806893961	PDX1;MAFA
1033	high_FTP	KEGG_2021_Human	Proteasome	2/46	0.0391020114927684	0.361154142701741	0	0	6.72320217096336	21.793806893961	PSMA3;PSMC6
1034	high_FTP	KEGG_2021_Human	Leukocyte transendothelial migration	3/114	0.0428601884597007	0.361154142701741	0	0	4.01402154033733	12.6434127818825	CLDN19;MYL12A;MYL12B
1035	high_FTP	KEGG_2021_Human	Ether lipid metabolism	2/49	0.0438504599804408	0.361154142701741	0	0	6.29310892346777	19.6783632531812	LPCAT2;ENPP2
1036	high_FTP	KEGG_2021_Human	Cysteine and methionine metabolism	2/50	0.0454786698217007	0.361154142701741	0	0	6.16169154228856	19.0427807772215	GCLC;MDH1
1155	high_FTP	MSigDB_Hallmark_2020	mTORC1 Signaling	6/200	0.00248710289379184	0.0442402281617288	0	0	4.67961934972244	28.0619773328145	GCLC;PSMA3;PSMC6;P4HA1;HPRT1;ATP6V1D
1156	high_FTP	MSigDB_Hallmark_2020	Pancreas Beta Cells	3/40	0.00252801303781307	0.0442402281617288	0	0	12.0871774029669	72.2852086541248	STXBP1;PDX1;IAPP
1157	high_FTP	MSigDB_Hallmark_2020	Oxidative Phosphorylation	5/200	0.0119312122461778	0.139197476205407	0	0	3.8498727735369	17.0495366890986	CPT1A;MAOB;MDH1;DLST;ATP6V1D
1158	high_FTP	MSigDB_Hallmark_2020	Protein Secretion	3/96	0.0277848857853872	0.152187866777856	0	0	4.79529468833374	17.1828024284094	TMED10;AP3S1;CLN5
1159	high_FTP	MSigDB_Hallmark_2020	Interferon Alpha Response	3/97	0.028532801380363	0.152187866777856	0	0	4.74404095344745	16.8731348610648	PSMA3;IFI27;TMEM140
1160	high_FTP	MSigDB_Hallmark_2020	Androgen Response	3/100	0.0308403457982155	0.152187866777856	0	0	4.59662041702194	15.991327643667	CCND1;VAPA;MYL12A
1161	high_FTP	MSigDB_Hallmark_2020	Wnt-beta Catenin Signaling	2/42	0.0331029010210059	0.152187866777856	0	0	7.39701492537313	25.2100207012317	FRAT1;MYC
1162	high_FTP	MSigDB_Hallmark_2020	Reactive Oxygen Species Pathway	2/49	0.0438504599804408	0.152187866777856	0	0	6.29310892346777	19.6783632531812	PRDX2;GCLC
1163	high_FTP	MSigDB_Hallmark_2020	TNF-alpha Signaling via NF-kB	4/200	0.0478304724158975	0.152187866777856	0	0	3.04081632653061	9.24436243489024	CCND1;MYC;SIK1;IER2
1164	high_FTP	MSigDB_Hallmark_2020	Myc Targets V1	4/200	0.0478304724158975	0.152187866777856	0	0	3.04081632653061	9.24436243489024	PSMC6;MYC;HPRT1;AP3S1
1165	high_FTP	MSigDB_Hallmark_2020	Glycolysis	4/200	0.0478304724158975	0.152187866777856	0	0	3.04081632653061	9.24436243489024	GCLC;NT5E;P4HA1;MDH1
1190	high_FTP	MSigDB_Oncogenic_Signatures	MEK UP.V1 DN	6/196	0.00224862647825876	0.257070592216501	0	0	4.77910931174089	29.1403117472677	IFI27;MYC;HIST1H4H;IAPP;HIST1H2AC;HIST1H1C
1191	high_FTP	MSigDB_Oncogenic_Signatures	BCAT.100 UP.V1 UP	3/49	0.00450925663771093	0.257070592216501	0	0	9.71788166067342	52.4923327435568	IHH;ENPP2;FLVCR2
1192	high_FTP	MSigDB_Oncogenic_Signatures	PRC2 EDD UP.V1 DN	5/194	0.0105622731319576	0.257070592216501	0	0	3.97330263742477	18.080381599527	ZHX3;ENPP2;HIST1H2AC;HIST1H2BC;HIST1H1C
1193	high_FTP	MSigDB_Oncogenic_Signatures	EGFR UP.V1 DN	5/196	0.011005950717807	0.257070592216501	0	0	3.93129770992366	17.7274761582248	IFI27;HIST1H4H;IAPP;HIST1H2AC;HIST1H1C
1194	high_FTP	MSigDB_Oncogenic_Signatures	MEL18 DN.V1 UP	4/141	0.0157749875980196	0.257070592216501	0	0	4.36341517363415	18.1052479846059	NT5E;CCND1;COL7A1;SIK1
1195	high_FTP	MSigDB_Oncogenic_Signatures	BMI1 DN.V1 DN	4/144	0.0169132375805076	0.257070592216501	0	0	4.26926406926407	17.4171401955106	PRDX2;IFI27;MAOB;HIST1H4H
1196	high_FTP	MSigDB_Oncogenic_Signatures	BMI1 DN MEL18 DN.V1 UP	4/145	0.0173037775138712	0.257070592216501	0	0	4.2387706855792	17.1959739789706	NT5E;CCND1;COL7A1;SIK1
1197	high_FTP	MSigDB_Oncogenic_Signatures	BMI1 DN MEL18 DN.V1 DN	4/147	0.0181016782881458	0.257070592216501	0	0	4.17906336088154	16.7653600370049	PRDX2;IFI27;MAOB;AK1
1198	high_FTP	MSigDB_Oncogenic_Signatures	MEL18 DN.V1 DN	4/148	0.0185090826395881	0.257070592216501	0	0	4.14983164983165	16.5557272806837	IFI27;MAOB;AK1;HIST1H4H
1199	high_FTP	MSigDB_Oncogenic_Signatures	ESC V6.5 UP EARLY.V1 UP	4/170	0.0289366797490694	0.361708496863367	0	0	3.59583789704272	12.7387782008598	HIGD1C;SPEF1;FGF19;ENPP2
1200	high_FTP	MSigDB_Oncogenic_Signatures	TBK1.DF DN	5/287	0.0465269143326166	0.528714935597915	0	0	2.65037085160522	8.13060714758586	IMPACT;CCND1;TTPAL;HIST1H1C;CLN5
1315	high_FTP	GO_Biological_Process_2023	Purine Ribonucleoside Monophosphate Catabolic Process (GO:0009169)	2/7	0.000942609225955019	0.33003636477927	0	0	59.2805970149254	412.999546359481	NT5E;HPRT1
1316	high_FTP	GO_Biological_Process_2023	Type B Pancreatic Cell Differentiation (GO:0003309)	2/8	0.00125121493895877	0.33003636477927	0	0	49.3980099502488	330.158527501242	PDX1;BMP6
1317	high_FTP	GO_Biological_Process_2023	Epithelium Development (GO:0060429)	5/154	0.00406828630969875	0.33003636477927	0	0	5.05020749013781	27.799035919134	CPT1A;UPK1A;ALDH1A2;IHH;UPK3A
1318	high_FTP	GO_Biological_Process_2023	Dicarboxylic Acid Metabolic Process (GO:0043648)	3/50	0.00477348857948934	0.33003636477927	0	0	9.51063829787234	50.8312981639518	GCLC;MDH1;DLST
1319	high_FTP	GO_Biological_Process_2023	Regulated Exocytosis (GO:0045055)	3/51	0.00504689530317849	0.33003636477927	0	0	9.31203007518797	49.2511596020426	TMED10;RAB26;STXBP1
1320	high_FTP	GO_Biological_Process_2023	Regulation Of Nucleocytoplasmic Transport (GO:0046822)	2/16	0.00517465408010033	0.33003636477927	0	0	21.1620469083156	111.396650652266	FRAT1;IFI27
1321	high_FTP	GO_Biological_Process_2023	Protein Homotetramerization (GO:0051289)	3/53	0.00562158016843804	0.33003636477927	0	0	8.93864661654135	46.3124017508353	ALDH1A2;KIF25;HPRT1
1322	high_FTP	GO_Biological_Process_2023	Lysosomal Lumen Acidification (GO:0007042)	2/18	0.00653932638895207	0.33003636477927	0	0	18.5149253731343	93.1286141223195	ATP6V1D;CLN5
1323	high_FTP	GO_Biological_Process_2023	Negative Regulation Of Microtubule Depolymerization (GO:0007026)	2/20	0.00804897851392083	0.33003636477927	0	0	16.4560530679934	79.3545451178123	SPEF1;FGF13
1324	high_FTP	GO_Biological_Process_2023	Protein-Containing Complex Disassembly (GO:0032984)	3/62	0.00868280821749273	0.33003636477927	0	0	7.57168344590289	35.9383161087454	FRAT1;MYC;VTI1B
1325	high_FTP	GO_Biological_Process_2023	Modulation By Host Of Viral Genome Replication (GO:0044827)	2/21	0.00885688061566512	0.33003636477927	0	0	15.5891594658288	73.6831077186422	IFI27;VAPA
1326	high_FTP	GO_Biological_Process_2023	Regulation Of Protein Export From Nucleus (GO:0046825)	2/22	0.00969948851753855	0.33003636477927	0	0	14.8089552238806	68.6496090214722	FRAT1;IFI27
1327	high_FTP	GO_Biological_Process_2023	Negative Regulation Of Protein Depolymerization (GO:1901880)	2/23	0.0105763000351583	0.33003636477927	0	0	14.1030561478323	64.1567715816379	SPEF1;FGF13
1328	high_FTP	GO_Biological_Process_2023	Regulation Of Microtubule Depolymerization (GO:0031114)	2/24	0.0114868181274131	0.33003636477927	0	0	13.4613297150611	60.125771576094	SPEF1;FGF13
1329	high_FTP	GO_Biological_Process_2023	Regulation Of Lysosomal Lumen pH (GO:0035751)	2/25	0.0124305508383096	0.33003636477927	0	0	12.8754055807917	56.4921045378407	ATP6V1D;CLN5
1330	high_FTP	GO_Biological_Process_2023	Peptide Hormone Secretion (GO:0030072)	2/25	0.0124305508383096	0.33003636477927	0	0	12.8754055807917	56.4921045378407	PDX1;VIP
1331	high_FTP	GO_Biological_Process_2023	Purine Ribonucleotide Catabolic Process (GO:0009154)	2/25	0.0124305508383096	0.33003636477927	0	0	12.8754055807917	56.4921045378407	NT5E;HPRT1
1332	high_FTP	GO_Biological_Process_2023	Negative Regulation Of Supramolecular Fiber Organization (GO:1902904)	3/71	0.0125553123102657	0.33003636477927	0	0	6.56656346749226	28.7458631684009	SPEF1;IAPP;FGF13
1333	high_FTP	GO_Biological_Process_2023	Protein Tetramerization (GO:0051262)	3/73	0.0135295850566041	0.33003636477927	0	0	6.37830290010741	27.4450496948908	ALDH1A2;KIF25;HPRT1
1334	high_FTP	GO_Biological_Process_2023	Positive Regulation Of Protein Secretion (GO:0050714)	3/76	0.0150697391657349	0.33003636477927	0	0	6.11525388814502	25.6538971817964	TMED10;PDX1;BMP6
1335	high_FTP	GO_Biological_Process_2023	Vesicle Coating (GO:0006901)	2/28	0.0154561925518166	0.33003636477927	0	0	11.3880597014925	47.4853111897169	TMED10;AP3S1
1336	high_FTP	GO_Biological_Process_2023	Membrane Fusion (GO:0061025)	2/28	0.0154561925518166	0.33003636477927	0	0	11.3880597014925	47.4853111897169	VAPA;VTI1B
1337	high_FTP	GO_Biological_Process_2023	Regulation Of Cardiac Muscle Cell Action Potential (GO:0098901)	2/28	0.0154561925518166	0.33003636477927	0	0	11.3880597014925	47.4853111897169	FGF13;HCN2
1338	high_FTP	GO_Biological_Process_2023	Vacuolar Acidification (GO:0007035)	2/29	0.0165279644309977	0.33003636477927	0	0	10.9657269209508	44.9891044917115	ATP6V1D;CLN5
1339	high_FTP	GO_Biological_Process_2023	Negative Regulation Of Microtubule Polymerization Or Depolymerization (GO:0031111)	2/31	0.0187635347390225	0.33003636477927	0	0	10.2084405558415	40.5871256281097	SPEF1;FGF13
1340	high_FTP	GO_Biological_Process_2023	Amide Transport (GO:0042886)	2/32	0.0199264132509825	0.33003636477927	0	0	9.86766169154229	38.6388929604502	VAPA;UPK3A
1341	high_FTP	GO_Biological_Process_2023	Vesicle Budding From Membrane (GO:0006900)	2/32	0.0199264132509825	0.33003636477927	0	0	9.86766169154229	38.6388929604502	TMED10;VAPA
1342	high_FTP	GO_Biological_Process_2023	Regulation Of Osteoblast Differentiation (GO:0045667)	3/85	0.0202627775482128	0.33003636477927	0	0	5.4415917843389	21.2166014563512	ZHX3;TWIST2;BMP6
1343	high_FTP	GO_Biological_Process_2023	intra-Golgi Vesicle-Mediated Transport (GO:0006891)	2/33	0.0211187486441321	0.33003636477927	0	0	9.54886856042369	36.8356587501689	GOLGA5;VTI1B
1344	high_FTP	GO_Biological_Process_2023	Purine Nucleotide Metabolic Process (GO:0006163)	2/34	0.0223400927862619	0.33003636477927	0	0	9.25	35.1626940708222	MDH1;HPRT1
1345	high_FTP	GO_Biological_Process_2023	Platelet Aggregation (GO:0070527)	2/35	0.0235900021941376	0.33003636477927	0	0	8.9692446856626	33.6071525525025	STXBP1;MYL12A
1346	high_FTP	GO_Biological_Process_2023	Regulation Of Epithelial Cell Proliferation (GO:0050678)	3/91	0.0242053378838946	0.33003636477927	0	0	5.06903622693096	18.8628068537987	MYC;FGF18;BMP6
1347	high_FTP	GO_Biological_Process_2023	Organelle Organization (GO:0006996)	7/418	0.0243237166788939	0.33003636477927	0	0	2.56834342405553	9.54474342382302	KISS1;GOLGA5;TMED10;REEP5;VAPA;MYC;KIF25
1348	high_FTP	GO_Biological_Process_2023	COPII-coated Vesicle Budding (GO:0090114)	2/36	0.0248680379950632	0.33003636477927	0	0	8.70500438981563	32.157782734254	TMED10;VAPA
1349	high_FTP	GO_Biological_Process_2023	Regulation Of Intracellular Protein Transport (GO:0033157)	2/36	0.0248680379950632	0.33003636477927	0	0	8.70500438981563	32.157782734254	FRAT1;IFI27
1350	high_FTP	GO_Biological_Process_2023	Membrane Organization (GO:0061024)	4/167	0.0273467766958042	0.33003636477927	0	0	3.66257668711656	13.1821870965857	REEP5;VAPA;LPCAT2;VTI1B
1351	high_FTP	GO_Biological_Process_2023	Fibroblast Growth Factor Receptor Signaling Pathway (GO:0008543)	2/39	0.0288665833696122	0.33003636477927	0	0	7.99798305768455	28.3534148983418	FGF19;FGF18
1352	high_FTP	GO_Biological_Process_2023	Regulation Of Heart Rate By Cardiac Conduction (GO:0086091)	2/41	0.0316650700671069	0.33003636477927	0	0	7.58706467661692	26.1946525959589	HCN2;KCNJ3
1353	high_FTP	GO_Biological_Process_2023	Potassium Ion Import Across Plasma Membrane (GO:1990573)	2/42	0.0331029010210059	0.33003636477927	0	0	7.39701492537313	25.2100207012317	HCN2;KCNJ3
1354	high_FTP	GO_Biological_Process_2023	COPI Coating Of Golgi Vesicle (GO:0048205)	1/5	0.033543846303411	0.33003636477927	0	0	36.7777777777778	124.856945855798	TMED10
1355	high_FTP	GO_Biological_Process_2023	COPI-coated Vesicle Budding (GO:0035964)	1/5	0.033543846303411	0.33003636477927	0	0	36.7777777777778	124.856945855798	TMED10
1356	high_FTP	GO_Biological_Process_2023	Regulation Of Epinephrine Secretion (GO:0014060)	1/5	0.033543846303411	0.33003636477927	0	0	36.7777777777778	124.856945855798	VIP
1357	high_FTP	GO_Biological_Process_2023	Golgi Transport Vesicle Coating (GO:0048200)	1/5	0.033543846303411	0.33003636477927	0	0	36.7777777777778	124.856945855798	TMED10
1358	high_FTP	GO_Biological_Process_2023	Regulation Of Immature T Cell Proliferation In Thymus (GO:0033084)	1/5	0.033543846303411	0.33003636477927	0	0	36.7777777777778	124.856945855798	IHH
1359	high_FTP	GO_Biological_Process_2023	Amylin Receptor Signaling Pathway (GO:0097647)	1/5	0.033543846303411	0.33003636477927	0	0	36.7777777777778	124.856945855798	IAPP
1360	high_FTP	GO_Biological_Process_2023	Axonemal Central Apparatus Assembly (GO:1904158)	1/5	0.033543846303411	0.33003636477927	0	0	36.7777777777778	124.856945855798	SPEF1
1361	high_FTP	GO_Biological_Process_2023	Cellular Response To Iron Ion (GO:0071281)	1/5	0.033543846303411	0.33003636477927	0	0	36.7777777777778	124.856945855798	BMP6
1362	high_FTP	GO_Biological_Process_2023	Cerebral Cortex Cell Migration (GO:0021795)	1/5	0.033543846303411	0.33003636477927	0	0	36.7777777777778	124.856945855798	FGF13
1363	high_FTP	GO_Biological_Process_2023	Regulation Of Voltage-Gated Sodium Channel Activity (GO:1905150)	1/5	0.033543846303411	0.33003636477927	0	0	36.7777777777778	124.856945855798	FGF13
1364	high_FTP	GO_Biological_Process_2023	Positive Regulation Of T Cell Differentiation In Thymus (GO:0033089)	1/5	0.033543846303411	0.33003636477927	0	0	36.7777777777778	124.856945855798	IHH
1365	high_FTP	GO_Biological_Process_2023	Sphingomyelin Biosynthetic Process (GO:0006686)	1/5	0.033543846303411	0.33003636477927	0	0	36.7777777777778	124.856945855798	VAPA
1366	high_FTP	GO_Biological_Process_2023	Positive Regulation Of Intrinsic Apoptotic Signaling Pathway By P53 Class Mediator (GO:1902255)	1/5	0.033543846303411	0.33003636477927	0	0	36.7777777777778	124.856945855798	MYC
1367	high_FTP	GO_Biological_Process_2023	Telencephalon Cell Migration (GO:0022029)	1/5	0.033543846303411	0.33003636477927	0	0	36.7777777777778	124.856945855798	FGF13
1368	high_FTP	GO_Biological_Process_2023	Heme Transport (GO:0015886)	1/5	0.033543846303411	0.33003636477927	0	0	36.7777777777778	124.856945855798	FLVCR2
1369	high_FTP	GO_Biological_Process_2023	Hydrogen Peroxide Biosynthetic Process (GO:0050665)	1/5	0.033543846303411	0.33003636477927	0	0	36.7777777777778	124.856945855798	MAOB
1370	high_FTP	GO_Biological_Process_2023	Positive Regulation Of Translation In Response To Stress (GO:0032056)	1/5	0.033543846303411	0.33003636477927	0	0	36.7777777777778	124.856945855798	IMPACT
1371	high_FTP	GO_Biological_Process_2023	Protein Localization To Non-Motile Cilium (GO:0097499)	1/5	0.033543846303411	0.33003636477927	0	0	36.7777777777778	124.856945855798	SPATA7
1372	high_FTP	GO_Biological_Process_2023	Negative Regulation Of T Cell Differentiation In Thymus (GO:0033085)	1/5	0.033543846303411	0.33003636477927	0	0	36.7777777777778	124.856945855798	IHH
1373	high_FTP	GO_Biological_Process_2023	Negative Regulation Of Amyloid Precursor Protein Biosynthetic Process (GO:0042985)	1/5	0.033543846303411	0.33003636477927	0	0	36.7777777777778	124.856945855798	ITM2B
1374	high_FTP	GO_Biological_Process_2023	Negative Regulation Of Cardiac Muscle Cell Differentiation (GO:2000726)	1/5	0.033543846303411	0.33003636477927	0	0	36.7777777777778	124.856945855798	SOX6
1375	high_FTP	GO_Biological_Process_2023	Regulation Of Protein Phosphorylation (GO:0001932)	5/265	0.0349554209029454	0.33003636477927	0	0	2.87786259541985	9.6514351726305	IMPACT;CCND1;FGF19;FGF18;CLDN19
1376	high_FTP	GO_Biological_Process_2023	Regulation Of Transport (GO:0051049)	2/44	0.0360536994450094	0.33003636477927	0	0	7.04406538734897	23.4056386855461	REEP5;CLDN19
1377	high_FTP	GO_Biological_Process_2023	Synaptic Vesicle Recycling (GO:0036465)	2/44	0.0360536994450094	0.33003636477927	0	0	7.04406538734897	23.4056386855461	STON2;AP3S1
1378	high_FTP	GO_Biological_Process_2023	Positive Regulation Of Osteoblast Differentiation (GO:0045669)	2/44	0.0360536994450094	0.33003636477927	0	0	7.04406538734897	23.4056386855461	ZHX3;BMP6
1379	high_FTP	GO_Biological_Process_2023	Cardiac Conduction (GO:0061337)	2/46	0.0391020114927684	0.33003636477927	0	0	6.72320217096336	21.793806893961	HCN2;KCNJ3
1380	high_FTP	GO_Biological_Process_2023	Homotypic Cell-Cell Adhesion (GO:0034109)	2/46	0.0391020114927684	0.33003636477927	0	0	6.72320217096336	21.793806893961	STXBP1;MYL12A
1381	high_FTP	GO_Biological_Process_2023	Regulation Of Endothelial Cell Chemotaxis To Fibroblast Growth Factor (GO:2000544)	1/6	0.0401173724348215	0.33003636477927	0	0	29.4207407407407	94.6155079324243	FGF18
1382	high_FTP	GO_Biological_Process_2023	GMP Biosynthetic Process (GO:0006177)	1/6	0.0401173724348215	0.33003636477927	0	0	29.4207407407407	94.6155079324243	HPRT1
1383	high_FTP	GO_Biological_Process_2023	Negative Regulation Of Stress-Activated Protein Kinase Signaling Cascade (GO:0070303)	1/6	0.0401173724348215	0.33003636477927	0	0	29.4207407407407	94.6155079324243	MYC
1384	high_FTP	GO_Biological_Process_2023	Amino-Acid Betaine Metabolic Process (GO:0006577)	1/6	0.0401173724348215	0.33003636477927	0	0	29.4207407407407	94.6155079324243	CPT1A
1385	high_FTP	GO_Biological_Process_2023	Calcitonin Family Receptor Signaling Pathway (GO:0097646)	1/6	0.0401173724348215	0.33003636477927	0	0	29.4207407407407	94.6155079324243	IAPP
1386	high_FTP	GO_Biological_Process_2023	Regulation Of Striated Muscle Cell Differentiation (GO:0051153)	1/6	0.0401173724348215	0.33003636477927	0	0	29.4207407407407	94.6155079324243	SIK1
1387	high_FTP	GO_Biological_Process_2023	Clathrin-Coated Vesicle Cargo Loading (GO:0035652)	1/6	0.0401173724348215	0.33003636477927	0	0	29.4207407407407	94.6155079324243	AP3S1
1388	high_FTP	GO_Biological_Process_2023	Clathrin-Coated Vesicle Cargo Loading	AP-3-mediated (GO:0035654)	1/6	0.0401173724348215	0.33003636477927	0	0	29.4207407407407	94.6155079324243	AP3S1
1389	high_FTP	GO_Biological_Process_2023	Positive Regulation Of Catecholamine Secretion (GO:0033605)	1/6	0.0401173724348215	0.33003636477927	0	0	29.4207407407407	94.6155079324243	VIP
1390	high_FTP	GO_Biological_Process_2023	Exocrine System Development (GO:0035272)	1/6	0.0401173724348215	0.33003636477927	0	0	29.4207407407407	94.6155079324243	RAB26
1391	high_FTP	GO_Biological_Process_2023	Positive Regulation Of Kidney Development (GO:0090184)	1/6	0.0401173724348215	0.33003636477927	0	0	29.4207407407407	94.6155079324243	MYC
1392	high_FTP	GO_Biological_Process_2023	Synaptic Vesicle Budding From Presynaptic Endocytic Zone Membrane (GO:0016185)	1/6	0.0401173724348215	0.33003636477927	0	0	29.4207407407407	94.6155079324243	AP3S1
1393	high_FTP	GO_Biological_Process_2023	Positive Regulation Of Lamellipodium Morphogenesis (GO:2000394)	1/6	0.0401173724348215	0.33003636477927	0	0	29.4207407407407	94.6155079324243	ENPP2
1394	high_FTP	GO_Biological_Process_2023	Glandular Epithelial Cell Development (GO:0002068)	1/6	0.0401173724348215	0.33003636477927	0	0	29.4207407407407	94.6155079324243	BMP6
1395	high_FTP	GO_Biological_Process_2023	Glutathione Biosynthetic Process (GO:0006750)	1/6	0.0401173724348215	0.33003636477927	0	0	29.4207407407407	94.6155079324243	GCLC
1396	high_FTP	GO_Biological_Process_2023	Type B Pancreatic Cell Development (GO:0003323)	1/6	0.0401173724348215	0.33003636477927	0	0	29.4207407407407	94.6155079324243	BMP6
1397	high_FTP	GO_Biological_Process_2023	Vesicle Fusion With Golgi Apparatus (GO:0048280)	1/6	0.0401173724348215	0.33003636477927	0	0	29.4207407407407	94.6155079324243	VTI1B
1398	high_FTP	GO_Biological_Process_2023	Zinc Ion Import Into Organelle (GO:0062111)	1/6	0.0401173724348215	0.33003636477927	0	0	29.4207407407407	94.6155079324243	SLC30A2
1399	high_FTP	GO_Biological_Process_2023	Inner Ear Receptor Cell Differentiation (GO:0060113)	1/6	0.0401173724348215	0.33003636477927	0	0	29.4207407407407	94.6155079324243	USH2A
1400	high_FTP	GO_Biological_Process_2023	Regulation Of SA Node Cell Action Potential (GO:0098907)	1/6	0.0401173724348215	0.33003636477927	0	0	29.4207407407407	94.6155079324243	HCN2
1401	high_FTP	GO_Biological_Process_2023	Regulation Of Aldosterone Biosynthetic Process (GO:0032347)	1/6	0.0401173724348215	0.33003636477927	0	0	29.4207407407407	94.6155079324243	BMP6
1402	high_FTP	GO_Biological_Process_2023	Negative Regulation Of Cardiocyte Differentiation (GO:1905208)	1/6	0.0401173724348215	0.33003636477927	0	0	29.4207407407407	94.6155079324243	SOX6
1403	high_FTP	GO_Biological_Process_2023	Insulin Receptor Signaling Pathway (GO:0008286)	2/47	0.0406617502748223	0.33003636477927	0	0	6.57346600331675	21.0513107456688	GRB14;AP3S1
1404	high_FTP	GO_Biological_Process_2023	Positive Regulation Of Protein Phosphorylation (GO:0001934)	6/377	0.0441792699830844	0.33003636477927	0	0	2.42500518349575	7.5648027116094	CCND1;FGF19;FGF18;ENPP2;CLDN19;BMP6
1405	high_FTP	GO_Biological_Process_2023	Transmembrane Receptor Protein Tyrosine Kinase Signaling Pathway (GO:0007169)	5/284	0.0448297731193248	0.33003636477927	0	0	2.6792798708583	8.31884993848884	GRB14;FGF19;FGF18;AP3S1;ANGPTL1
1406	high_FTP	GO_Biological_Process_2023	Endomembrane System Organization (GO:0010256)	4/196	0.0449950101295867	0.33003636477927	0	0	3.10479797979798	9.62861092485749	GOLGA5;TMED10;REEP5;VAPA
1407	high_FTP	GO_Biological_Process_2023	Intracellular Iron Ion Homeostasis (GO:0006879)	2/50	0.0454786698217007	0.33003636477927	0	0	6.16169154228856	19.0427807772215	MYC;BMP6
1408	high_FTP	GO_Biological_Process_2023	Golgi Vesicle Transport (GO:0048193)	4/197	0.0456947521304768	0.33003636477927	0	0	3.08855393311352	9.53057269353528	GOLGA5;TMED10;VAPA;VTI1B
1409	high_FTP	GO_Biological_Process_2023	Regulation Of Collateral Sprouting (GO:0048670)	1/7	0.0466465158518437	0.33003636477927	0	0	24.516049382716	75.1455413944475	FGF13
1410	high_FTP	GO_Biological_Process_2023	Regulation Of Dopamine Metabolic Process (GO:0042053)	1/7	0.0466465158518437	0.33003636477927	0	0	24.516049382716	75.1455413944475	HPRT1
1411	high_FTP	GO_Biological_Process_2023	IMP Biosynthetic Process (GO:0006188)	1/7	0.0466465158518437	0.33003636477927	0	0	24.516049382716	75.1455413944475	HPRT1
1412	high_FTP	GO_Biological_Process_2023	NADH Metabolic Process (GO:0006734)	1/7	0.0466465158518437	0.33003636477927	0	0	24.516049382716	75.1455413944475	MDH1
1413	high_FTP	GO_Biological_Process_2023	Regulation Of Mesenchymal Stem Cell Differentiation (GO:2000739)	1/7	0.0466465158518437	0.33003636477927	0	0	24.516049382716	75.1455413944475	SOX6
1414	high_FTP	GO_Biological_Process_2023	Nonribosomal Peptide Biosynthetic Process (GO:0019184)	1/7	0.0466465158518437	0.33003636477927	0	0	24.516049382716	75.1455413944475	GCLC
1415	high_FTP	GO_Biological_Process_2023	Catecholamine Catabolic Process (GO:0042424)	1/7	0.0466465158518437	0.33003636477927	0	0	24.516049382716	75.1455413944475	MAOB
1416	high_FTP	GO_Biological_Process_2023	Peptidyl-Proline Hydroxylation To 4-hydroxy-L-proline (GO:0018401)	1/7	0.0466465158518437	0.33003636477927	0	0	24.516049382716	75.1455413944475	P4HA1
1417	high_FTP	GO_Biological_Process_2023	Platelet Activating Factor Metabolic Process (GO:0046469)	1/7	0.0466465158518437	0.33003636477927	0	0	24.516049382716	75.1455413944475	LPCAT2
1418	high_FTP	GO_Biological_Process_2023	Positive Regulation By Host Of Viral Genome Replication (GO:0044829)	1/7	0.0466465158518437	0.33003636477927	0	0	24.516049382716	75.1455413944475	VAPA
1419	high_FTP	GO_Biological_Process_2023	Dopamine Catabolic Process (GO:0042420)	1/7	0.0466465158518437	0.33003636477927	0	0	24.516049382716	75.1455413944475	MAOB
1420	high_FTP	GO_Biological_Process_2023	Hair Cell Differentiation (GO:0035315)	1/7	0.0466465158518437	0.33003636477927	0	0	24.516049382716	75.1455413944475	USH2A
1421	high_FTP	GO_Biological_Process_2023	Ventricular Cardiac Muscle Cell Membrane Repolarization (GO:0099625)	1/7	0.0466465158518437	0.33003636477927	0	0	24.516049382716	75.1455413944475	KCNJ3
1422	high_FTP	GO_Biological_Process_2023	Malate Metabolic Process (GO:0006108)	1/7	0.0466465158518437	0.33003636477927	0	0	24.516049382716	75.1455413944475	MDH1
1423	high_FTP	GO_Biological_Process_2023	Protein Localization To Ciliary Transition Zone (GO:1904491)	1/7	0.0466465158518437	0.33003636477927	0	0	24.516049382716	75.1455413944475	SPATA7
1424	high_FTP	GO_Biological_Process_2023	Mitochondrial tRNA Modification (GO:0070900)	1/7	0.0466465158518437	0.33003636477927	0	0	24.516049382716	75.1455413944475	TRMT5
1425	high_FTP	GO_Biological_Process_2023	Regulation Of Alpha-Beta T Cell Differentiation (GO:0046637)	1/7	0.0466465158518437	0.33003636477927	0	0	24.516049382716	75.1455413944475	IHH
1426	high_FTP	GO_Biological_Process_2023	Regulation Of Cardiac Muscle Cell Action Potential Involved In Regulation Of Contraction (GO:0098909)	1/7	0.0466465158518437	0.33003636477927	0	0	24.516049382716	75.1455413944475	FGF13
1427	high_FTP	GO_Biological_Process_2023	Cell Cycle G1/S Phase Transition (GO:0044843)	2/52	0.0488009270545418	0.33003636477927	0	0	5.91462686567164	17.8622084404169	CCND1;MYC
2146	high_FTP	GO_Molecular_Function_2023	Fibroblast Growth Factor Receptor Binding (GO:0005104)	2/22	0.00969948851753855	0.355639099860137	0	0	14.8089552238806	68.6496090214722	FGF19;FGF18
2147	high_FTP	GO_Molecular_Function_2023	1-Acylglycerophosphocholine O-acyltransferase Activity (GO:0047184)	1/5	0.033543846303411	0.355639099860137	0	0	36.7777777777778	124.856945855798	LPCAT2
2148	high_FTP	GO_Molecular_Function_2023	Acid-Amino Acid Ligase Activity (GO:0016881)	1/6	0.0401173724348215	0.355639099860137	0	0	29.4207407407407	94.6155079324243	GCLC
2149	high_FTP	GO_Molecular_Function_2023	Patched Binding (GO:0005113)	1/6	0.0401173724348215	0.355639099860137	0	0	29.4207407407407	94.6155079324243	IHH
2150	high_FTP	GO_Molecular_Function_2023	Primary Amine Oxidase Activity (GO:0008131)	1/6	0.0401173724348215	0.355639099860137	0	0	29.4207407407407	94.6155079324243	MAOB
2151	high_FTP	GO_Molecular_Function_2023	2-Acylglycerol-3-Phosphate O-acyltransferase Activity (GO:0047144)	1/7	0.0466465158518437	0.355639099860137	0	0	24.516049382716	75.1455413944475	LPCAT2
2152	high_FTP	GO_Molecular_Function_2023	Oxidoreductase Activity	Acting On The CH-NH2 Group Of Donors	Oxygen As Acceptor (GO:0016641)	1/7	0.0466465158518437	0.355639099860137	0	0	24.516049382716	75.1455413944475	MAOB
2153	high_FTP	GO_Molecular_Function_2023	7SK snRNA Binding (GO:0097322)	1/7	0.0466465158518437	0.355639099860137	0	0	24.516049382716	75.1455413944475	LARP7
2154	high_FTP	GO_Molecular_Function_2023	Peptidyl-Proline 4-Dioxygenase Activity (GO:0031545)	1/7	0.0466465158518437	0.355639099860137	0	0	24.516049382716	75.1455413944475	P4HA1
2155	high_FTP	GO_Molecular_Function_2023	Procollagen-Proline Dioxygenase Activity (GO:0019798)	1/7	0.0466465158518437	0.355639099860137	0	0	24.516049382716	75.1455413944475	P4HA1
2156	high_FTP	GO_Molecular_Function_2023	O-acetyltransferase Activity (GO:0016413)	1/7	0.0466465158518437	0.355639099860137	0	0	24.516049382716	75.1455413944475	LPCAT2
2157	high_FTP	GO_Molecular_Function_2023	Retinal Dehydrogenase Activity (GO:0001758)	1/7	0.0466465158518437	0.355639099860137	0	0	24.516049382716	75.1455413944475	ALDH1A2
2158	high_FTP	GO_Molecular_Function_2023	E-box Binding (GO:0070888)	2/51	0.0471289490154851	0.355639099860137	0	0	6.03563813585136	18.4380768229449	ATOH7;MYC
2306	high_FTP	Reactome_2022	FGFR4 Ligand Binding And Activation R-HSA-190322	3/14	0.00010596976285507	0.0287991403293425	0	0	40.7101845522898	372.594132813633	FGF19;FGF18;FGF13
2307	high_FTP	Reactome_2022	Phospholipase C-mediated Cascade; FGFR4 R-HSA-5654228	3/15	0.000131803845900881	0.0287991403293425	0	0	37.3157894736842	333.386567966125	FGF19;FGF18;FGF13
2308	high_FTP	Reactome_2022	SHC-mediated cascade:FGFR4 R-HSA-5654719	3/19	0.000275163462815735	0.032682017732539	0	0	27.9812030075188	229.393965872028	FGF19;FGF18;FGF13
2309	high_FTP	Reactome_2022	PI-3K cascade:FGFR4 R-HSA-5654720	3/20	0.0003221149859892	0.032682017732539	0	0	26.3339230429014	211.740593676161	FGF19;FGF18;FGF13
2310	high_FTP	Reactome_2022	FRS-mediated FGFR4 Signaling R-HSA-5654712	3/21	0.000373936129662918	0.032682017732539	0	0	24.8696741854637	196.257182323057	FGF19;FGF18;FGF13
2311	high_FTP	Reactome_2022	Downstream Signaling Of Activated FGFR4 R-HSA-5654716	3/26	0.000713061720316835	0.0519346619630762	0	0	19.4583197123243	140.993867281133	FGF19;FGF18;FGF13
2312	high_FTP	Reactome_2022	Negative Regulation Of FGFR4 Signaling R-HSA-5654733	3/31	0.00120256205883584	0.064433489471055	0	0	15.9795918367347	107.435604962732	FGF19;FGF18;FGF13
2313	high_FTP	Reactome_2022	RUNX3 Regulates WNT Signaling R-HSA-8951430	2/8	0.00125121493895877	0.064433489471055	0	0	49.3980099502488	330.158527501242	CCND1;MYC
2314	high_FTP	Reactome_2022	Transcriptional Regulation By RUNX2 R-HSA-8878166	5/119	0.00132700550398054	0.064433489471055	0	0	6.6124280166064	43.8062139832217	PSMA3;PSMC6;CCND1;IHH;TWIST2
2315	high_FTP	Reactome_2022	Signaling By Insulin Receptor R-HSA-74752	4/77	0.00188571420251879	0.0677093656690284	0	0	8.21544209215442	51.5391540410889	FGF19;FGF18;FGF13;ATP6V1D
2316	high_FTP	Reactome_2022	Nuclear Events Mediated By NFE2L2 R-HSA-9759194	4/78	0.00197729431181214	0.0677093656690284	0	0	8.1040131040131	50.4557953011282	PSMA3;GCLC;PSMC6;MYC
2317	high_FTP	Reactome_2022	Cyclin E Associated Events During G1/S Transition R-HSA-69202	4/82	0.00237444419228793	0.0677093656690284	0	0	7.68686868686869	46.4516851587121	PSMA3;PSMC6;CCND1;MYC
2318	high_FTP	Reactome_2022	Signaling By FGFR4 R-HSA-5654743	3/40	0.00252801303781307	0.0677093656690284	0	0	12.0871774029669	72.2852086541248	FGF19;FGF18;FGF13
2319	high_FTP	Reactome_2022	Cyclin A:Cdk2-associated Events At S Phase Entry R-HSA-69656	4/84	0.00259222384405528	0.0677093656690284	0	0	7.49393939393939	44.6282012262851	PSMA3;PSMC6;CCND1;MYC
2320	high_FTP	Reactome_2022	Degradation Of Beta-Catenin By Destruction Complex R-HSA-195253	4/84	0.00259222384405528	0.0677093656690284	0	0	7.49393939393939	44.6282012262851	FRAT1;PSMA3;PSMC6;MYC
2321	high_FTP	Reactome_2022	FGFR3 Mutant Receptor Activation R-HSA-2033514	2/12	0.00289716403924836	0.0677093656690284	0	0	29.6328358208955	173.174972254222	FGF18;FGF13
2322	high_FTP	Reactome_2022	Glutathione Synthesis And Recycling R-HSA-174403	2/12	0.00289716403924836	0.0677093656690284	0	0	29.6328358208955	173.174972254222	GCLC;CNDP2
2323	high_FTP	Reactome_2022	PI3K Cascade R-HSA-109704	3/44	0.00332243449579595	0.0677093656690284	0	0	10.9057399596552	62.2396848433914	FGF19;FGF18;FGF13
2324	high_FTP	Reactome_2022	Phospholipase C-mediated Cascade; FGFR3 R-HSA-5654227	2/13	0.00340870948448198	0.0677093656690284	0	0	26.9375848032564	153.043773718317	FGF18;FGF13
2325	high_FTP	Reactome_2022	FGFR2c Ligand Binding And Activation R-HSA-190375	2/13	0.00340870948448198	0.0677093656690284	0	0	26.9375848032564	153.043773718317	FGF18;FGF13
2326	high_FTP	Reactome_2022	FGFR3 Ligand Binding And Activation R-HSA-190239	2/13	0.00340870948448198	0.0677093656690284	0	0	26.9375848032564	153.043773718317	FGF18;FGF13
2327	high_FTP	Reactome_2022	FGFRL1 Modulation Of FGFR1 Signaling R-HSA-5658623	2/13	0.00340870948448198	0.0677093656690284	0	0	26.9375848032564	153.043773718317	FGF18;FGF13
2328	high_FTP	Reactome_2022	IRS-mediated Signaling R-HSA-112399	3/47	0.00400795135671442	0.0735408368657627	0	0	10.1606288448394	56.081337419909	FGF19;FGF18;FGF13
2329	high_FTP	Reactome_2022	Transcriptional Regulation By RUNX3 R-HSA-8878159	4/95	0.00403885602924097	0.0735408368657627	0	0	6.58441558441558	36.291940917015	PSMA3;PSMC6;CCND1;MYC
2330	high_FTP	Reactome_2022	KEAP1-NFE2L2 Pathway R-HSA-9755511	4/100	0.00484706655334842	0.07973347449293	0	0	6.23989898989899	33.2548028088382	GCLC;PSMA3;PSMC6;MYC
2331	high_FTP	Reactome_2022	IRS-related Events Triggered By IGF1R R-HSA-2428928	3/51	0.00504689530317849	0.07973347449293	0	0	9.31203007518797	49.2511596020426	FGF19;FGF18;FGF13
2332	high_FTP	Reactome_2022	Ubiquitin-dependent Degradation Of Cyclin D R-HSA-75815	3/51	0.00504689530317849	0.07973347449293	0	0	9.31203007518797	49.2511596020426	PSMA3;PSMC6;CCND1
2333	high_FTP	Reactome_2022	IGF1R Signaling Cascade R-HSA-2428924	3/52	0.00532956434209483	0.07973347449293	0	0	9.12152831057235	47.7465102434811	FGF19;FGF18;FGF13
2334	high_FTP	Reactome_2022	Signaling By Type 1 Insulin-like Growth Factor 1 Receptor (IGF1R) R-HSA-2404192	3/53	0.00562158016843804	0.07973347449293	0	0	8.93864661654135	46.3124017508353	FGF19;FGF18;FGF13
2335	high_FTP	Reactome_2022	Insulin Receptor Signaling Cascade R-HSA-74751	3/53	0.00562158016843804	0.07973347449293	0	0	8.93864661654135	46.3124017508353	FGF19;FGF18;FGF13
2336	high_FTP	Reactome_2022	Activated Point Mutants Of FGFR2 R-HSA-2033519	2/17	0.00583860682785758	0.07973347449293	0	0	19.7502487562189	101.580725001303	FGF18;FGF13
2337	high_FTP	Reactome_2022	SHC-mediated cascade:FGFR3 R-HSA-5654704	2/17	0.00583860682785758	0.07973347449293	0	0	19.7502487562189	101.580725001303	FGF18;FGF13
2338	high_FTP	Reactome_2022	PI-3K cascade:FGFR3 R-HSA-5654710	2/18	0.00653932638895207	0.0840495774109428	0	0	18.5149253731343	93.1286141223195	FGF18;FGF13
2339	high_FTP	Reactome_2022	Phospholipase C-mediated Cascade; FGFR2 R-HSA-5654221	2/18	0.00653932638895207	0.0840495774109428	0	0	18.5149253731343	93.1286141223195	FGF18;FGF13
2340	high_FTP	Reactome_2022	Hh Mutants Abrogate Ligand Secretion R-HSA-5387390	3/58	0.00722460896053743	0.0883260706663534	0	0	8.12399179767601	40.0534094258763	PSMA3;PSMC6;IHH
2341	high_FTP	Reactome_2022	FRS-mediated FGFR3 Signaling R-HSA-5654706	2/19	0.0072762895743449	0.0883260706663534	0	0	17.4249341527656	85.7852896184001	FGF18;FGF13
2342	high_FTP	Reactome_2022	SCF(Skp2)-mediated Degradation Of P27/P21 R-HSA-187577	3/59	0.00757431363383151	0.0890962622018519	0	0	7.97851772287863	38.9590425297481	PSMA3;PSMC6;CCND1
2343	high_FTP	Reactome_2022	Regulation Of Gene Expression In Beta Cells R-HSA-210745	2/20	0.00804897851392083	0.0890962622018519	0	0	16.4560530679934	79.3545451178123	IAPP;MAFA
2344	high_FTP	Reactome_2022	FGFR2 Ligand Binding And Activation R-HSA-190241	2/20	0.00804897851392083	0.0890962622018519	0	0	16.4560530679934	79.3545451178123	FGF18;FGF13
2345	high_FTP	Reactome_2022	Cellular Response To Chemical Stress R-HSA-9711123	5/182	0.00815526427476906	0.0890962622018519	0	0	4.24526674429637	20.4158767966749	PRDX2;GCLC;PSMA3;PSMC6;MYC
2346	high_FTP	Reactome_2022	Signaling By FGFR3 In Disease R-HSA-5655332	2/21	0.00885688061566512	0.0944013860742844	0	0	15.5891594658288	73.6831077186422	FGF18;FGF13
2347	high_FTP	Reactome_2022	Hedgehog Ligand Biogenesis R-HSA-5358346	3/64	0.00947187127528644	0.0985525654119089	0	0	7.32269197584124	34.1195618195481	PSMA3;PSMC6;IHH
2348	high_FTP	Reactome_2022	SHC-mediated cascade:FGFR2 R-HSA-5654699	2/22	0.00969948851753855	0.0985738716782407	0	0	14.8089552238806	68.6496090214722	FGF18;FGF13
2349	high_FTP	Reactome_2022	PIP3 Activates AKT Signaling R-HSA-1257604	6/268	0.0101183685712705	0.100493796946482	0	0	3.45308279506753	15.8614003055006	PSMA3;PSMC6;VAPA;FGF19;FGF18;FGF13
2350	high_FTP	Reactome_2022	PI-3K cascade:FGFR2 R-HSA-5654695	2/23	0.0105763000351583	0.101950346709878	0	0	14.1030561478323	64.1567715816379	FGF18;FGF13
2351	high_FTP	Reactome_2022	Collagen Biosynthesis And Modifying Enzymes R-HSA-1650814	3/67	0.010731615443145	0.101950346709878	0	0	6.97838345864662	31.6439067292708	P4HA1;COL7A1;COL21A1
2352	high_FTP	Reactome_2022	TCF Dependent Signaling In Response To WNT R-HSA-201681	5/198	0.0114622108237194	0.102350060108138	0	0	3.89016335086817	17.383971681285	FRAT1;PSMA3;PSMC6;MYC;SOX6
2353	high_FTP	Reactome_2022	Downstream Signaling Of Activated FGFR3 R-HSA-5654708	2/24	0.0114868181274131	0.102350060108138	0	0	13.4613297150611	60.125771576094	FGF18;FGF13
2354	high_FTP	Reactome_2022	FRS-mediated FGFR2 Signaling R-HSA-5654700	2/24	0.0114868181274131	0.102350060108138	0	0	13.4613297150611	60.125771576094	FGF18;FGF13
2355	high_FTP	Reactome_2022	G1/S Transition R-HSA-69206	4/129	0.0117105331931508	0.102350060108138	0	0	4.78521212121212	21.2811138934947	PSMA3;PSMC6;CCND1;MYC
2356	high_FTP	Reactome_2022	Constitutive Signaling By Aberrant PI3K In Cancer R-HSA-2219530	3/78	0.016149306524935	0.136277744459358	0	0	5.95157894736842	24.5554896551928	FGF19;FGF18;FGF13
2357	high_FTP	Reactome_2022	Downstream Signaling Of Activated FGFR2 R-HSA-5654696	2/29	0.0165279644309977	0.136277744459358	0	0	10.9657269209508	44.9891044917115	FGF18;FGF13
2358	high_FTP	Reactome_2022	Negative Regulation Of FGFR3 Signaling R-HSA-5654732	2/29	0.0165279644309977	0.136277744459358	0	0	10.9657269209508	44.9891044917115	FGF18;FGF13
2359	high_FTP	Reactome_2022	Mitotic G1 Phase And G1/S Transition R-HSA-453279	4/147	0.0181016782881458	0.13890484198854	0	0	4.17906336088154	16.7653600370049	PSMA3;PSMC6;CCND1;MYC
2360	high_FTP	Reactome_2022	Intracellular Signaling By Second Messengers R-HSA-9006925	6/306	0.0183628401849449	0.13890484198854	0	0	3.00984615384615	12.0316379082217	PSMA3;PSMC6;VAPA;FGF19;FGF18;FGF13
2361	high_FTP	Reactome_2022	Mitochondrial Translation Elongation R-HSA-5389840	3/82	0.0184358829183874	0.13890484198854	0	0	5.64909108213572	22.5593986810806	MRPL1;MRPL16;MRPL32
2362	high_FTP	Reactome_2022	Mitochondrial Translation Initiation R-HSA-5368286	3/82	0.0184358829183874	0.13890484198854	0	0	5.64909108213572	22.5593986810806	MRPL1;MRPL16;MRPL32
2363	high_FTP	Reactome_2022	Mitochondrial Translation Termination R-HSA-5419276	3/82	0.0184358829183874	0.13890484198854	0	0	5.64909108213572	22.5593986810806	MRPL1;MRPL16;MRPL32
2364	high_FTP	Reactome_2022	Hedgehog On State R-HSA-5632684	3/85	0.0202627775482128	0.148969449215793	0	0	5.4415917843389	21.2166014563512	PSMA3;PSMC6;IHH
2365	high_FTP	Reactome_2022	Signaling By FGFR R-HSA-190236	3/86	0.020893119980275	0.148969449215793	0	0	5.37575867379292	20.7952373740789	FGF19;FGF18;FGF13
2366	high_FTP	Reactome_2022	FGFR2 Mutant Receptor Activation R-HSA-1839126	2/33	0.0211187486441321	0.148969449215793	0	0	9.54886856042369	36.8356587501689	FGF18;FGF13
2367	high_FTP	Reactome_2022	MAPK Family Signaling Cascades R-HSA-5683057	6/318	0.0217137572119266	0.148969449215793	0	0	2.89230769230769	11.076986743468	PSMA3;PSMC6;MYC;FGF19;FGF18;FGF13
2368	high_FTP	Reactome_2022	Regulation Of mRNA Stability By Proteins That Bind AU-rich Elements R-HSA-450531	3/88	0.0221859020961329	0.148969449215793	0	0	5.24873949579832	19.9887653449242	PSMA3;PSMC6;ENPP2
2369	high_FTP	Reactome_2022	Mitochondrial Translation R-HSA-5368287	3/88	0.0221859020961329	0.148969449215793	0	0	5.24873949579832	19.9887653449242	MRPL1;MRPL16;MRPL32
2370	high_FTP	Reactome_2022	Negative Regulation Of FGFR2 Signaling R-HSA-5654727	2/34	0.0223400927862619	0.148969449215793	0	0	9.25	35.1626940708222	FGF18;FGF13
2371	high_FTP	Reactome_2022	ER-Phagosome Pathway R-HSA-1236974	3/89	0.022848346047636	0.148969449215793	0	0	5.18744535758	19.6027156021454	SEC14L3;PSMA3;PSMC6
2372	high_FTP	Reactome_2022	Neddylation R-HSA-8951664	5/237	0.0230847444695251	0.148969449215793	0	0	3.22979731508292	12.1717601988058	PSMA3;PSMC6;FBXO27;COMMD10;DCAF4
2373	high_FTP	Reactome_2022	Collagen Formation R-HSA-1474290	3/90	0.023521491981441	0.148969449215793	0	0	5.12756028001037	19.2275343495611	P4HA1;COL7A1;COL21A1
2374	high_FTP	Reactome_2022	MAPK6/MAPK4 Signaling R-HSA-5687128	3/90	0.023521491981441	0.148969449215793	0	0	5.12756028001037	19.2275343495611	PSMA3;PSMC6;MYC
2375	high_FTP	Reactome_2022	S Phase R-HSA-69242	4/161	0.0243277047333426	0.151874385263867	0	0	3.80370584829184	14.1351014183216	PSMA3;PSMC6;CCND1;MYC
2376	high_FTP	Reactome_2022	Glutathione Conjugation R-HSA-156590	2/36	0.0248680379950632	0.153061022589333	0	0	8.70500438981563	32.157782734254	GCLC;CNDP2
2377	high_FTP	Reactome_2022	Diseases Of Signal Transduction By Growth Factor Receptors And Second Messengers R-HSA-5663202	7/424	0.026022763037604	0.15794371454768	0	0	2.53060807168219	9.23364128702706	PSMA3;PSMC6;MYC;FGF19;FGF18;IHH;FGF13
2378	high_FTP	Reactome_2022	Metabolism Of Nucleotides R-HSA-15869	3/95	0.027047625382773	0.161915236880435	0	0	4.84766263484799	17.5008186562699	NT5E;AK1;HPRT1
2379	high_FTP	Reactome_2022	Signaling By FGFR3 R-HSA-5654741	2/39	0.0288665833696122	0.170468877466494	0	0	7.99798305768455	28.3534148983418	FGF18;FGF13
2380	high_FTP	Reactome_2022	Regulation Of Beta-Cell Development R-HSA-186712	2/41	0.0316650700671069	0.182074152885864	0	0	7.58706467661692	26.1946525959589	IAPP;MAFA
2381	high_FTP	Reactome_2022	Signaling By Retinoic Acid R-HSA-5362517	2/41	0.0316650700671069	0.182074152885864	0	0	7.58706467661692	26.1946525959589	CPT1A;ALDH1A2
2382	high_FTP	Reactome_2022	Signaling By FGFR2 In Disease R-HSA-5655253	2/42	0.0331029010210059	0.183233260432383	0	0	7.39701492537313	25.2100207012317	FGF18;FGF13
2383	high_FTP	Reactome_2022	RUNX2 Regulates Chondrocyte Maturation R-HSA-8941284	1/5	0.033543846303411	0.183233260432383	0	0	36.7777777777778	124.856945855798	IHH
2384	high_FTP	Reactome_2022	Drug-mediated Inhibition Of CDK4/CDK6 Activity R-HSA-9754119	1/5	0.033543846303411	0.183233260432383	0	0	36.7777777777778	124.856945855798	CCND1
2385	high_FTP	Reactome_2022	TFAP2 (AP-2) Family Regulates Transcription Of Cell Cycle Factors R-HSA-8866911	1/5	0.033543846303411	0.183233260432383	0	0	36.7777777777778	124.856945855798	MYC
2386	high_FTP	Reactome_2022	Antigen processing-Cross Presentation R-HSA-1236975	3/104	0.0340653189872392	0.183739575205351	0	0	4.41368272165562	14.9159324051227	SEC14L3;PSMA3;PSMC6
2387	high_FTP	Reactome_2022	Smooth Muscle Contraction R-HSA-445355	2/43	0.0345659119584549	0.183739575205351	0	0	7.21623589370222	24.2818204119522	MYL12A;MYL12B
2388	high_FTP	Reactome_2022	PI3K/AKT Signaling In Cancer R-HSA-2219528	3/105	0.0348979055882017	0.183739575205351	0	0	4.37019018133569	14.6634235057928	FGF19;FGF18;FGF13
2389	high_FTP	Reactome_2022	PI5P	PP2A And IER3 Regulate PI3K/AKT Signaling R-HSA-6811558	3/106	0.035740984967184	0.185358431264343	0	0	4.32754215636178	14.4170215200872	FGF19;FGF18;FGF13
2390	high_FTP	Reactome_2022	Collagen Chain Trimerization R-HSA-8948216	2/44	0.0360536994450094	0.185358431264343	0	0	7.04406538734897	23.4056386855461	COL7A1;COL21A1
2391	high_FTP	Reactome_2022	Interleukin-4 And Interleukin-13 Signaling R-HSA-6785807	3/107	0.036594532716972	0.185951288340893	0	0	4.28571428571429	14.1765275530745	CCND1;MYC;FGF13
2392	high_FTP	Reactome_2022	RAF/MAP Kinase Cascade R-HSA-5673001	5/271	0.0379114980683679	0.190429019033067	0	0	2.81208747058486	9.20255859218297	PSMA3;PSMC6;FGF19;FGF18;FGF13
2393	high_FTP	Reactome_2022	PTK6 Regulates Cell Cycle R-HSA-8849470	1/6	0.0401173724348215	0.194792130600189	0	0	29.4207407407407	94.6155079324243	CCND1
2394	high_FTP	Reactome_2022	FGFR1b Ligand Binding And Activation R-HSA-190370	1/6	0.0401173724348215	0.194792130600189	0	0	29.4207407407407	94.6155079324243	FGF13
2395	high_FTP	Reactome_2022	Synthesis Of Wybutosine At G37 Of tRNA(Phe) R-HSA-6782861	1/6	0.0401173724348215	0.194792130600189	0	0	29.4207407407407	94.6155079324243	TRMT5
2396	high_FTP	Reactome_2022	MAPK1/MAPK3 Signaling R-HSA-5684996	5/277	0.0410167994914584	0.196146197331114	0	0	2.74921418949259	8.78036756857496	PSMA3;PSMC6;FGF19;FGF18;FGF13
2397	high_FTP	Reactome_2022	Negative Regulation Of PI3K/AKT Network R-HSA-199418	3/113	0.0419341419799432	0.196146197331114	0	0	4.05071770334928	12.8474788122241	FGF19;FGF18;FGF13
2398	high_FTP	Reactome_2022	Cross-presentation Of Soluble Exogenous Antigens (Endosomes) R-HSA-1236978	2/48	0.0422446939585467	0.196146197331114	0	0	6.43024010382868	20.3470577775146	PSMA3;PSMC6
2399	high_FTP	Reactome_2022	Regulation Of Activated PAK-2p34 By Proteasome Mediated Degradation R-HSA-211733	2/49	0.0438504599804408	0.196146197331114	0	0	6.29310892346777	19.6783632531812	PSMA3;PSMC6
2400	high_FTP	Reactome_2022	Signaling By FGFR1 R-HSA-5654736	2/49	0.0438504599804408	0.196146197331114	0	0	6.29310892346777	19.6783632531812	FGF18;FGF13
2401	high_FTP	Reactome_2022	Muscle Contraction R-HSA-397014	4/196	0.0449950101295867	0.196146197331114	0	0	3.10479797979798	9.62861092485749	TNNC2;FGF13;MYL12A;MYL12B
2402	high_FTP	Reactome_2022	Regulation Of Ornithine Decarboxylase (ODC) R-HSA-350562	2/50	0.0454786698217007	0.196146197331114	0	0	6.16169154228856	19.0427807772215	PSMA3;PSMC6
2403	high_FTP	Reactome_2022	Anchoring Fibril Formation R-HSA-2214320	1/7	0.0466465158518437	0.196146197331114	0	0	24.516049382716	75.1455413944475	COL7A1
2404	high_FTP	Reactome_2022	FGFR3b Ligand Binding And Activation R-HSA-190371	1/7	0.0466465158518437	0.196146197331114	0	0	24.516049382716	75.1455413944475	FGF18
2405	high_FTP	Reactome_2022	Insulin-like Growth Factor-2 mRNA Binding Proteins (IGF2BPs/IMPs/VICKZs) Bind RNA R-HSA-428359	1/7	0.0466465158518437	0.196146197331114	0	0	24.516049382716	75.1455413944475	MYC
2406	high_FTP	Reactome_2022	Zinc Efflux And Compartmentalization By SLC30 Family R-HSA-435368	1/7	0.0466465158518437	0.196146197331114	0	0	24.516049382716	75.1455413944475	SLC30A2
2407	high_FTP	Reactome_2022	Autodegradation Of E3 Ubiquitin Ligase COP1 R-HSA-349425	2/51	0.0471289490154851	0.196146197331114	0	0	6.03563813585136	18.4380768229449	PSMA3;PSMC6
2408	high_FTP	Reactome_2022	GSK3B And BTRC:CUL1-mediated-degradation Of NFE2L2 R-HSA-9762114	2/51	0.0471289490154851	0.196146197331114	0	0	6.03563813585136	18.4380768229449	PSMA3;PSMC6
2409	high_FTP	Reactome_2022	Ubiquitin Mediated Degradation Of Phosphorylated Cdc25A R-HSA-69601	2/51	0.0471289490154851	0.196146197331114	0	0	6.03563813585136	18.4380768229449	PSMA3;PSMC6
2410	high_FTP	Reactome_2022	Vpu Mediated Degradation Of CD4 R-HSA-180534	2/51	0.0471289490154851	0.196146197331114	0	0	6.03563813585136	18.4380768229449	PSMA3;PSMC6
2411	high_FTP	Reactome_2022	Regulation Of Apoptosis R-HSA-169911	2/52	0.0488009270545418	0.196443912241684	0	0	5.91462686567164	17.8622084404169	PSMA3;PSMC6
2743	high_FTP	Reactome_Pathways_2024	Regulation of Gene Expression in Beta Cells	3/21	0.000373936129662918	0.123381278783206	0	0	24.8696741854637	196.257182323057	PDX1;IAPP;MAFA
2744	high_FTP	Reactome_Pathways_2024	Transcriptional Regulation by RUNX2	5/106	0.000789878109175887	0.123381278783206	0	0	7.46844531781422	53.351824339644	PSMA3;PSMC6;CCND1;IHH;TWIST2
2745	high_FTP	Reactome_Pathways_2024	RUNX3 Regulates WNT Signaling	2/8	0.00125121493895877	0.123381278783206	0	0	49.3980099502488	330.158527501242	CCND1;MYC
2746	high_FTP	Reactome_Pathways_2024	Degradation of Beta-Catenin by the Destruction Complex	4/72	0.00147150129903717	0.123381278783206	0	0	8.82174688057041	57.530776221005	FRAT1;PSMA3;PSMC6;MYC
2747	high_FTP	Reactome_Pathways_2024	Cyclin E Associated Events During G1 S Transition	4/73	0.00154869066202078	0.123381278783206	0	0	8.69345630215195	56.2496653356881	PSMA3;PSMC6;CCND1;MYC
2748	high_FTP	Reactome_Pathways_2024	Cyclin A Cdk2-associated Events at S Phase Entry	4/75	0.00171144588689008	0.123381278783206	0	0	8.44771660264618	53.8154750731804	PSMA3;PSMC6;CCND1;MYC
2749	high_FTP	Reactome_Pathways_2024	Ubiquitin-dependent Degradation of Cyclin D	3/39	0.00235000612035418	0.123381278783206	0	0	12.4235588972431	75.2039930481728	PSMA3;PSMC6;CCND1
2750	high_FTP	Reactome_Pathways_2024	Cellular Response to Chemical Stress	6/202	0.00261324305366241	0.123381278783206	0	0	4.63139717425432	27.5436752083255	PRDX2;HIGD1C;GCLC;PSMA3;PSMC6;MYC
2751	high_FTP	Reactome_Pathways_2024	Transcriptional Regulation by RUNX3	4/86	0.00282333954595917	0.123381278783206	0	0	7.31042128603104	42.9109656952914	PSMA3;PSMC6;CCND1;MYC
2752	high_FTP	Reactome_Pathways_2024	Regulation of Beta-Cell Development	3/42	0.00290850862795099	0.123381278783206	0	0	11.4661654135338	66.9637226536815	PDX1;IAPP;MAFA
2753	high_FTP	Reactome_Pathways_2024	Nuclear Events Mediated by NFE2L2	4/87	0.00294402183647562	0.123381278783206	0	0	7.22197882438846	42.0895384777324	PSMA3;GCLC;PSMC6;MYC
2754	high_FTP	Reactome_Pathways_2024	Glutathione Synthesis and Recycling	2/13	0.00340870948448198	0.130369769177735	0	0	26.9375848032564	153.043773718317	GCLC;CNDP2
2755	high_FTP	Reactome_Pathways_2024	Hh Mutants Abrogate Ligand Secretion	3/46	0.00377068720428067	0.130369769177735	0	0	10.3974471061374	58.0229329039185	PSMA3;PSMC6;IHH
2756	high_FTP	Reactome_Pathways_2024	FGFR4 Ligand Binding and Activation	2/14	0.00395916869520238	0.130369769177735	0	0	24.6915422885572	136.586727968114	FGF19;FGF18
2757	high_FTP	Reactome_Pathways_2024	Phospholipase C-mediated Cascade; FGFR4	2/15	0.00454799670966041	0.137536139696537	0	0	22.7910447761194	122.913663990489	FGF19;FGF18
2758	high_FTP	Reactome_Pathways_2024	SCF(Skp2)-mediated Degradation of P27 P21	3/50	0.00477348857948934	0.137536139696537	0	0	9.51063829787234	50.8312981639518	PSMA3;PSMC6;CCND1
2759	high_FTP	Reactome_Pathways_2024	Hedgehog Ligand Biogenesis	3/52	0.00532956434209483	0.144525244806219	0	0	9.12152831057235	47.7465102434811	PSMA3;PSMC6;IHH
2760	high_FTP	Reactome_Pathways_2024	PI-3K Cascade FGFR4	2/20	0.00804897851392083	0.194411487242838	0	0	16.4560530679934	79.3545451178123	FGF19;FGF18
2761	high_FTP	Reactome_Pathways_2024	SHC-mediated Cascade FGFR4	2/20	0.00804897851392083	0.194411487242838	0	0	16.4560530679934	79.3545451178123	FGF19;FGF18
2762	high_FTP	Reactome_Pathways_2024	KEAP1-NFE2L2 Pathway	4/119	0.00889460059949173	0.194411487242838	0	0	5.20395256916996	24.574681735229	GCLC;PSMA3;PSMC6;MYC
2763	high_FTP	Reactome_Pathways_2024	G1 S Transition	4/121	0.00941792123921791	0.194411487242838	0	0	5.11447811447811	23.8597609828031	PSMA3;PSMC6;CCND1;MYC
2764	high_FTP	Reactome_Pathways_2024	TCF Dependent Signaling in Response to WNT	5/189	0.00950706488276078	0.194411487242838	0	0	4.08230999004315	19.0060926134032	FRAT1;PSMA3;PSMC6;MYC;SOX6
2765	high_FTP	Reactome_Pathways_2024	FRS-mediated FGFR4 Signaling	2/22	0.00969948851753855	0.194411487242838	0	0	14.8089552238806	68.6496090214722	FGF19;FGF18
2766	high_FTP	Reactome_Pathways_2024	Collagen Biosynthesis and Modifying Enzymes	3/67	0.010731615443145	0.206136446637077	0	0	6.97838345864662	31.6439067292708	P4HA1;COL7A1;COL21A1
2767	high_FTP	Reactome_Pathways_2024	Hedgehog 'On' State	3/73	0.0135295850566041	0.230258437689846	0	0	6.37830290010741	27.4450496948908	PSMA3;PSMC6;IHH
2768	high_FTP	Reactome_Pathways_2024	Downstream Signaling of Activated FGFR4	2/27	0.0144157174812084	0.230258437689846	0	0	11.8441791044776	50.2126413692857	FGF19;FGF18
2769	high_FTP	Reactome_Pathways_2024	Mitotic G1 Phase and G1 S Transition	4/139	0.0150437254056853	0.230258437689846	0	0	4.42850729517396	18.5855341353084	PSMA3;PSMC6;CCND1;MYC
2770	high_FTP	Reactome_Pathways_2024	Regulation of mRNA Stability by Proteins That Bind AU-rich Elements	3/76	0.0150697391657349	0.230258437689846	0	0	6.11525388814502	25.6538971817964	PSMA3;PSMC6;ENPP2
2771	high_FTP	Reactome_Pathways_2024	MAPK6 MAPK4 Signaling	3/80	0.0172713099107518	0.230258437689846	0	0	5.79640660091788	23.525924977011	PSMA3;PSMC6;MYC
2772	high_FTP	Reactome_Pathways_2024	Signaling by Insulin Receptor	3/82	0.0184358829183874	0.230258437689846	0	0	5.64909108213572	22.5593986810806	FGF19;FGF18;ATP6V1D
2773	high_FTP	Reactome_Pathways_2024	Negative Regulation of FGFR4 Signaling	2/31	0.0187635347390225	0.230258437689846	0	0	10.2084405558415	40.5871256281097	FGF19;FGF18
2774	high_FTP	Reactome_Pathways_2024	S Phase	4/150	0.0193409041656193	0.230258437689846	0	0	4.0925695309257	16.1473682986051	PSMA3;PSMC6;CCND1;MYC
2775	high_FTP	Reactome_Pathways_2024	Cargo Concentration in the ER	2/33	0.0211187486441321	0.230258437689846	0	0	9.54886856042369	36.8356587501689	TMED10;COL7A1
2776	high_FTP	Reactome_Pathways_2024	Neddylation	5/234	0.0219952139507957	0.230258437689846	0	0	3.27260908696957	12.4913211014932	PSMA3;PSMC6;FBXO27;COMMD10;DCAF4
2777	high_FTP	Reactome_Pathways_2024	Collagen Formation	3/90	0.023521491981441	0.230258437689846	0	0	5.12756028001037	19.2275343495611	P4HA1;COL7A1;COL21A1
2778	high_FTP	Reactome_Pathways_2024	Mitochondrial Translation Elongation	3/91	0.0242053378838946	0.230258437689846	0	0	5.06903622693096	18.8628068537987	MRPL1;MRPL16;MRPL32
2779	high_FTP	Reactome_Pathways_2024	Mitochondrial Translation Initiation	3/91	0.0242053378838946	0.230258437689846	0	0	5.06903622693096	18.8628068537987	MRPL1;MRPL16;MRPL32
2780	high_FTP	Reactome_Pathways_2024	Mitochondrial Translation Termination	3/91	0.0242053378838946	0.230258437689846	0	0	5.06903622693096	18.8628068537987	MRPL1;MRPL16;MRPL32
2781	high_FTP	Reactome_Pathways_2024	Cross-presentation of Soluble Exogenous Antigens (Endosomes)	2/37	0.0261737658930613	0.230258437689846	0	0	8.45586353944563	30.8046911859412	PSMA3;PSMC6
2782	high_FTP	Reactome_Pathways_2024	Regulation of Activated PAK-2p34 by Proteasome Mediated Degradation	2/37	0.0261737658930613	0.230258437689846	0	0	8.45586353944563	30.8046911859412	PSMA3;PSMC6
2783	high_FTP	Reactome_Pathways_2024	Glutathione Conjugation	2/37	0.0261737658930613	0.230258437689846	0	0	8.45586353944563	30.8046911859412	GCLC;CNDP2
2784	high_FTP	Reactome_Pathways_2024	Class B 2 (Secretin Family Receptors)	3/94	0.0263210313893772	0.230258437689846	0	0	4.90118152524168	17.8274938996935	IHH;IAPP;VIP
2785	high_FTP	Reactome_Pathways_2024	Regulation of Ornithine Decarboxylase (ODC)	2/38	0.0275067561097852	0.230258437689846	0	0	8.22056384742952	29.5391463065088	PSMA3;PSMC6
2786	high_FTP	Reactome_Pathways_2024	Mitochondrial Translation	3/97	0.028532801380363	0.230258437689846	0	0	4.74404095344745	16.8731348610648	MRPL1;MRPL16;MRPL32
2787	high_FTP	Reactome_Pathways_2024	p53-Independent DNA Damage Response	2/39	0.0288665833696122	0.230258437689846	0	0	7.99798305768455	28.3534148983418	PSMA3;PSMC6
2788	high_FTP	Reactome_Pathways_2024	p53-Independent G1 S DNA Damage Checkpoint	2/39	0.0288665833696122	0.230258437689846	0	0	7.99798305768455	28.3534148983418	PSMA3;PSMC6
2789	high_FTP	Reactome_Pathways_2024	Autodegradation of the E3 Ubiquitin Ligase COP1	2/39	0.0288665833696122	0.230258437689846	0	0	7.99798305768455	28.3534148983418	PSMA3;PSMC6
2790	high_FTP	Reactome_Pathways_2024	Ubiquitin Mediated Degradation of Phosphorylated Cdc25A	2/39	0.0288665833696122	0.230258437689846	0	0	7.99798305768455	28.3534148983418	PSMA3;PSMC6
2791	high_FTP	Reactome_Pathways_2024	Metabolism of Nucleotides	3/98	0.029291359521112	0.230258437689846	0	0	4.69386624455877	16.5715197108819	NT5E;AK1;HPRT1
2792	high_FTP	Reactome_Pathways_2024	Regulation of Apoptosis	2/40	0.0302528268290892	0.230258437689846	0	0	7.78711704634721	27.2406253638732	PSMA3;PSMC6
2793	high_FTP	Reactome_Pathways_2024	Vpu Mediated Degradation of CD4	2/40	0.0302528268290892	0.230258437689846	0	0	7.78711704634721	27.2406253638732	PSMA3;PSMC6
2794	high_FTP	Reactome_Pathways_2024	Signaling by FGFR4	2/41	0.0316650700671069	0.230258437689846	0	0	7.58706467661692	26.1946525959589	FGF19;FGF18
2795	high_FTP	Reactome_Pathways_2024	AUF1 (hnRNP D0) Binds and Destabilizes mRNA	2/42	0.0331029010210059	0.230258437689846	0	0	7.39701492537313	25.2100207012317	PSMA3;PSMC6
2796	high_FTP	Reactome_Pathways_2024	Degradation of AXIN	2/42	0.0331029010210059	0.230258437689846	0	0	7.39701492537313	25.2100207012317	PSMA3;PSMC6
2797	high_FTP	Reactome_Pathways_2024	FBXL7 Down-Regulates AURKA During Mitotic Entry and in Early Mitosis	2/42	0.0331029010210059	0.230258437689846	0	0	7.39701492537313	25.2100207012317	PSMA3;PSMC6
2798	high_FTP	Reactome_Pathways_2024	SCF-beta-TrCP Mediated Degradation of Emi1	2/42	0.0331029010210059	0.230258437689846	0	0	7.39701492537313	25.2100207012317	PSMA3;PSMC6
2799	high_FTP	Reactome_Pathways_2024	GSK3B and BTRC CUL1-mediated-degradation of NFE2L2	2/42	0.0331029010210059	0.230258437689846	0	0	7.39701492537313	25.2100207012317	PSMA3;PSMC6
2800	high_FTP	Reactome_Pathways_2024	Vif-mediated Degradation of APOBEC3G	2/42	0.0331029010210059	0.230258437689846	0	0	7.39701492537313	25.2100207012317	PSMA3;PSMC6
2801	high_FTP	Reactome_Pathways_2024	Zinc Efflux and Compartmentalization by the SLC30 Family	1/5	0.033543846303411	0.230258437689846	0	0	36.7777777777778	124.856945855798	SLC30A2
2802	high_FTP	Reactome_Pathways_2024	RUNX2 Regulates Chondrocyte Maturation	1/5	0.033543846303411	0.230258437689846	0	0	36.7777777777778	124.856945855798	IHH
2803	high_FTP	Reactome_Pathways_2024	Drug-mediated Inhibition of CDK4 CDK6 Activity	1/5	0.033543846303411	0.230258437689846	0	0	36.7777777777778	124.856945855798	CCND1
2804	high_FTP	Reactome_Pathways_2024	Formation of Lateral Plate Mesoderm	1/5	0.033543846303411	0.230258437689846	0	0	36.7777777777778	124.856945855798	IHH
2805	high_FTP	Reactome_Pathways_2024	TFAP2 (AP-2) Family Regulates Transcription of Cell Cycle Factors	1/5	0.033543846303411	0.230258437689846	0	0	36.7777777777778	124.856945855798	MYC
2806	high_FTP	Reactome_Pathways_2024	Hh Mutants Are Degraded by ERAD	2/43	0.0345659119584549	0.230258437689846	0	0	7.21623589370222	24.2818204119522	PSMA3;PSMC6
2807	high_FTP	Reactome_Pathways_2024	Negative Regulation of NOTCH4 Signaling	2/44	0.0360536994450094	0.230258437689846	0	0	7.04406538734897	23.4056386855461	PSMA3;PSMC6
2808	high_FTP	Reactome_Pathways_2024	PI3K Cascade	2/44	0.0360536994450094	0.230258437689846	0	0	7.04406538734897	23.4056386855461	FGF19;FGF18
2809	high_FTP	Reactome_Pathways_2024	Collagen Chain Trimerization	2/44	0.0360536994450094	0.230258437689846	0	0	7.04406538734897	23.4056386855461	COL7A1;COL21A1
2810	high_FTP	Reactome_Pathways_2024	Degradation of DVL	2/44	0.0360536994450094	0.230258437689846	0	0	7.04406538734897	23.4056386855461	PSMA3;PSMC6
2811	high_FTP	Reactome_Pathways_2024	Smooth Muscle Contraction	2/44	0.0360536994450094	0.230258437689846	0	0	7.04406538734897	23.4056386855461	MYL12A;MYL12B
2812	high_FTP	Reactome_Pathways_2024	Stabilization of P53	2/44	0.0360536994450094	0.230258437689846	0	0	7.04406538734897	23.4056386855461	PSMA3;PSMC6
2813	high_FTP	Reactome_Pathways_2024	Regulation of RUNX3 Expression and Activity	2/45	0.0375658642833246	0.230258437689846	0	0	6.87990281152378	22.5774984600754	PSMA3;PSMC6
2814	high_FTP	Reactome_Pathways_2024	Somitogenesis	2/45	0.0375658642833246	0.230258437689846	0	0	6.87990281152378	22.5774984600754	PSMA3;PSMC6
2815	high_FTP	Reactome_Pathways_2024	NIK-->noncanonical NF-kB Signaling	2/46	0.0391020114927684	0.230258437689846	0	0	6.72320217096336	21.793806893961	PSMA3;PSMC6
2816	high_FTP	Reactome_Pathways_2024	Metabolism of Polyamines	2/46	0.0391020114927684	0.230258437689846	0	0	6.72320217096336	21.793806893961	PSMA3;PSMC6
2817	high_FTP	Reactome_Pathways_2024	PTK6 Regulates Cell Cycle	1/6	0.0401173724348215	0.230258437689846	0	0	29.4207407407407	94.6155079324243	CCND1
2818	high_FTP	Reactome_Pathways_2024	Synthesis of Wybutosine at G37 of tRNA(Phe)	1/6	0.0401173724348215	0.230258437689846	0	0	29.4207407407407	94.6155079324243	TRMT5
2819	high_FTP	Reactome_Pathways_2024	Degradation of GLI1 by the Proteasome	2/47	0.0406617502748223	0.230258437689846	0	0	6.57346600331675	21.0513107456688	PSMA3;PSMC6
2820	high_FTP	Reactome_Pathways_2024	Degradation of GLI2 by the Proteasome	2/47	0.0406617502748223	0.230258437689846	0	0	6.57346600331675	21.0513107456688	PSMA3;PSMC6
2821	high_FTP	Reactome_Pathways_2024	GLI3 Is Processed to GLI3R by the Proteasome	2/47	0.0406617502748223	0.230258437689846	0	0	6.57346600331675	21.0513107456688	PSMA3;PSMC6
2822	high_FTP	Reactome_Pathways_2024	Defective CFTR Causes Cystic Fibrosis	2/48	0.0422446939585467	0.230258437689846	0	0	6.43024010382868	20.3470577775146	PSMA3;PSMC6
2823	high_FTP	Reactome_Pathways_2024	IRS-mediated Signalling	2/48	0.0422446939585467	0.230258437689846	0	0	6.43024010382868	20.3470577775146	FGF19;FGF18
2824	high_FTP	Reactome_Pathways_2024	PIP3 Activates AKT Signaling	5/281	0.0431704814287689	0.230258437689846	0	0	2.70881734705166	8.5127248373896	PSMA3;PSMC6;VAPA;FGF19;FGF18
2825	high_FTP	Reactome_Pathways_2024	Dectin-1 Mediated Noncanonical NF-kB Signaling	2/49	0.0438504599804408	0.230258437689846	0	0	6.29310892346777	19.6783632531812	PSMA3;PSMC6
2826	high_FTP	Reactome_Pathways_2024	Signaling by WNT	5/287	0.0465269143326166	0.230258437689846	0	0	2.65037085160522	8.13060714758586	FRAT1;PSMA3;PSMC6;MYC;SOX6
2827	high_FTP	Reactome_Pathways_2024	FGFR3b Ligand Binding and Activation	1/7	0.0466465158518437	0.230258437689846	0	0	24.516049382716	75.1455413944475	FGF18
2828	high_FTP	Reactome_Pathways_2024	Glycine Degradation	1/7	0.0466465158518437	0.230258437689846	0	0	24.516049382716	75.1455413944475	DLST
2829	high_FTP	Reactome_Pathways_2024	Asymmetric Localization of PCP Proteins	2/51	0.0471289490154851	0.230258437689846	0	0	6.03563813585136	18.4380768229449	PSMA3;PSMC6
2830	high_FTP	Reactome_Pathways_2024	Gastrulation	3/120	0.048630117602977	0.230258437689846	0	0	3.80701754385965	11.5105641274698	PSMA3;PSMC6;IHH
2831	high_FTP	Reactome_Pathways_2024	Proteasome Assembly	2/52	0.0488009270545418	0.230258437689846	0	0	5.91462686567164	17.8622084404169	PSMA3;PSMC6
2832	high_FTP	Reactome_Pathways_2024	IRS-related Events Triggered by IGF1R	2/52	0.0488009270545418	0.230258437689846	0	0	5.91462686567164	17.8622084404169	FGF19;FGF18
110	low_FTP	WikiPathway_2023_Human	1P36 Copy Number Variation Syndrome WP5345	5/94	0.00203533610951365	0.284947055331911	0	0	5.98876404494382	37.1129355829345	C1ORF159;CALML6;KLHL17;PHKG2;CCNL2
348	low_FTP	BioPlanet_2019	Cell cycle	14/453	0.000114613528849511	0.0322064016067127	0	0	3.50996583143508	31.8492358809312	CENPT;CEP164;PPP2R3B;PKMYT1;CDC25B;SMC1B;SYCE2;POLA2;FGFR1OP;NUP43;PCNT;POLE;SPC24;RAD9A
349	low_FTP	BioPlanet_2019	DNA replication initiation	2/6	0.00131325699210922	0.135353082366224	0	0	52.6755319148936	349.51505838399	POLA2;POLE
350	low_FTP	BioPlanet_2019	Mitotic G2-G2/M phases	5/87	0.00144505070141876	0.135353082366224	0	0	6.50230718523401	42.5225587521874	CEP164;FGFR1OP;PKMYT1;PCNT;CDC25B
351	low_FTP	BioPlanet_2019	Signaling events mediated by HDAC class I	4/70	0.00444035957296757	0.260650720448489	0	0	6.43336591723688	34.8496713322046	NCOR2;MBD2;FKBP3;NR2C1
352	low_FTP	BioPlanet_2019	Phosphatidylethanolamine biosynthesis	2/12	0.00556549581028801	0.260650720448489	0	0	21.063829787234	109.345904506247	CHKB;LPIN3
353	low_FTP	BioPlanet_2019	Inhibition of replication initiation of damaged DNA by RB1/E2F1	2/12	0.00556549581028801	0.260650720448489	0	0	21.063829787234	109.345904506247	POLA2;PPP2R3B
354	low_FTP	BioPlanet_2019	Cyclin A/B1-associated events during G2/M transition	2/15	0.00869014908905214	0.346682804707447	0	0	16.2004909983633	76.8804860367797	PKMYT1;CDC25B
355	low_FTP	BioPlanet_2019	Glyoxylate and dicarboxylate metabolism	2/16	0.0098699730877565	0.346682804707447	0	0	15.0425531914894	69.4703939066714	PGP;HYI
356	low_FTP	BioPlanet_2019	Phosphatidylcholine biosynthesis	2/18	0.01242870764965	0.388051872172405	0	0	13.1609042553191	57.7467095974769	CHKB;LPIN3
357	low_FTP	BioPlanet_2019	DNA replication	6/207	0.0143655314752799	0.403671434455364	0	0	3.18121349772875	13.4976457921263	CENPT;POLA2;RNASEH2A;NUP43;POLE;SPC24
358	low_FTP	BioPlanet_2019	Chromosome maintenance	4/103	0.0168343596261615	0.428643564528539	0	0	4.28174215270989	17.488061907907	SYCE2;POLA2;POLE;SMC1B
359	low_FTP	BioPlanet_2019	BRCA1	BRCA2 and ATR roles in cancer susceptibility	2/22	0.0183050632538878	0.428643564528539	0	0	10.5265957446809	42.1124628968764	FANCG;RAD9A
360	low_FTP	BioPlanet_2019	Oocyte meiosis	4/113	0.0228047488918937	0.492933418355549	0	0	3.88694880142054	14.6957234767767	CALML6;SPDYA;PKMYT1;SMC1B
361	low_FTP	BioPlanet_2019	Extension of telomeres	2/28	0.0288636550896045	0.579334791441347	0	0	8.0949263502455	28.6979069243845	POLA2;POLE
362	low_FTP	BioPlanet_2019	Activation of the pre-replicative complex	2/30	0.0328094674729436	0.61463069065981	0	0	7.51595744680851	25.6823134255261	POLA2;POLE
363	low_FTP	BioPlanet_2019	E2F-mediated regulation of DNA replication	2/33	0.0390962812762203	0.636653472224831	0	0	6.7875772134523	22.0034785928124	POLA2;PPP2R3B
364	low_FTP	BioPlanet_2019	Mitotic G1-G1/S phases	4/135	0.0400064284832708	0.636653472224831	0	0	3.23056718378068	10.3982754590224	POLA2;PPP2R3B;PKMYT1;POLE
365	low_FTP	BioPlanet_2019	Glycogen metabolism	2/36	0.0457986804440777	0.636653472224831	0	0	6.18773466833542	19.0798798469766	PHKG2;PPP2R3B
366	low_FTP	BioPlanet_2019	Cyclin B2-mediated events	1/5	0.0466103771145235	0.636653472224831	0	0	26.1984126984127	80.3225538789853	CDC25B
367	low_FTP	BioPlanet_2019	Progesterone-mediated oocyte maturation	3/86	0.0486877125224562	0.636653472224831	0	0	3.81296308227563	11.5240273374325	SPDYA;PKMYT1;CDC25B
629	low_FTP	KEGG_2019_Human	DNA replication	3/36	0.00478499400960307	0.511994359027528	0	0	9.61448711716091	51.3631909562256	POLA2;RNASEH2A;POLE
630	low_FTP	KEGG_2019_Human	Fanconi anemia pathway	3/54	0.0146795732654775	0.695297367647654	0	0	6.21547656495753	26.2373808147672	EME2;TELO2;FANCG
631	low_FTP	KEGG_2019_Human	Herpes simplex virus 1 infection	10/492	0.0194943187190931	0.695297367647654	0	0	2.22775472568004	8.77207874956258	ZNF891;ZNF84;ZNF878;ZNF546;ZNF44;TYK2;ZNF599;ZNF169;ZNF674;ZNF124
632	low_FTP	KEGG_2019_Human	Oocyte meiosis	4/125	0.0314806963862588	0.702122603920993	0	0	3.49933351106372	12.1020275969649	CALML6;SPDYA;PKMYT1;SMC1B
633	low_FTP	KEGG_2019_Human	Glyoxylate and dicarboxylate metabolism	2/30	0.0328094674729436	0.702122603920993	0	0	7.51595744680851	25.6823134255261	PGP;HYI
736	low_FTP	KEGG_2021_Human	DNA replication	3/36	0.00478499400960307	0.555059305113956	0	0	9.61448711716091	51.3631909562256	POLA2;RNASEH2A;POLE
737	low_FTP	KEGG_2021_Human	Fanconi anemia pathway	3/54	0.0146795732654775	0.806163824031322	0	0	6.21547656495753	26.2373808147672	EME2;TELO2;FANCG
738	low_FTP	KEGG_2021_Human	Herpes simplex virus 1 infection	10/498	0.0209971331750945	0.806163824031322	0	0	2.19968123861567	8.49818111234156	ZNF891;ZNF84;ZNF878;ZNF546;ZNF44;TYK2;ZNF599;ZNF169;ZNF674;ZNF124
739	low_FTP	KEGG_2021_Human	Glyoxylate and dicarboxylate metabolism	2/30	0.0328094674729436	0.806163824031322	0	0	7.51595744680851	25.6823134255261	PGP;HYI
740	low_FTP	KEGG_2021_Human	Oocyte meiosis	4/129	0.0347484406910052	0.806163824031322	0	0	3.38666666666667	11.3779150315409	CALML6;SPDYA;PKMYT1;SMC1B
852	low_FTP	MSigDB_Hallmark_2020	G2-M Checkpoint	7/200	0.00306883385340873	0.067514344774992	0	0	3.8879639853903	22.4975389145189	POLA2;CHAF1A;TROAP;TNPO2;POLE;CDC25B;TRAIP
853	low_FTP	MSigDB_Hallmark_2020	E2F Targets	6/200	0.0123000857894682	0.13530094368415	0	0	3.29717615419095	14.5014721434466	POLA2;RNASEH2A;SPAG5;POLE;SPC24;CDC25B
874	low_FTP	MSigDB_Oncogenic_Signatures	PTEN DN.V2 DN	5/144	0.0122208260239661	0.894218798115378	0	0	3.82481042193272	16.8468125046531	ARHGAP33;UCP3;AHSA2;BAHCC1;ZNF124
875	low_FTP	MSigDB_Oncogenic_Signatures	GLI1 UP.V1 DN	2/29	0.0308112766964591	0.894218798115378	0	0	7.79472025216706	27.1246484701107	CCNL2;QRICH2
876	low_FTP	MSigDB_Oncogenic_Signatures	PRC2 EDD UP.V1 UP	5/193	0.0373182115200771	0.894218798115378	0	0	2.82087406555492	9.27580635896764	POLA2;USP20;TNK2;FBXO17;PHKG2
877	low_FTP	MSigDB_Oncogenic_Signatures	RB P107 DN.V1 UP	4/140	0.0447156522643109	0.894218798115378	0	0	3.11100569259962	9.66723763384416	SYCE2;POLE;CDC25B;TCFL5
983	low_FTP	GO_Biological_Process_2023	Negative Regulation Of Transcription By RNA Polymerase II (GO:0000122)	16/763	0.00260576421904822	0.603319486946702	0	0	2.34661250365446	13.9624131068792	ZNF891;ZNF692;MBD2;SOX13;NR2C1;ACVR2B;NCOR2;RIPPLY3;MYB;BEND3;BCORL1;ZNF599;ZNF169;ZNF674;ZNF124;TCFL5
984	low_FTP	GO_Biological_Process_2023	Mitotic Cell Cycle Phase Transition (GO:0044772)	5/111	0.00417701762534738	0.603319486946702	0	0	5.02396736359001	27.5220858684559	PPP2R2D;SPDYA;PKMYT1;POLE;CDC25B
985	low_FTP	GO_Biological_Process_2023	DNA Replication (GO:0006260)	4/73	0.00515652840174655	0.603319486946702	0	0	6.1527193392551	32.4093981520781	TBRG1;POLA2;RNASEH2A;POLE
986	low_FTP	GO_Biological_Process_2023	Cell Cycle G2/M Phase Transition (GO:0044839)	3/40	0.00644024431204104	0.603319486946702	0	0	8.57334874981934	43.2541631162292	AKAP8;PKMYT1;CDC25B
987	low_FTP	GO_Biological_Process_2023	Positive Regulation Of T-helper 17 Type Immune Response (GO:2000318)	2/13	0.00653649811530349	0.603319486946702	0	0	19.1479690522244	96.3210572239453	NFKBIZ;TYK2
988	low_FTP	GO_Biological_Process_2023	Mitotic intra-S DNA Damage Checkpoint Signaling (GO:0031573)	2/14	0.00757852338133661	0.603319486946702	0	0	17.5514184397163	85.6936930879197	EME2;RAD9A
989	low_FTP	GO_Biological_Process_2023	DNA-templated DNA Replication Maintenance Of Fidelity (GO:0045005)	3/43	0.00787920100838518	0.603319486946702	0	0	7.92914438502674	38.4050389910227	EME2;POLE;TRAIP
990	low_FTP	GO_Biological_Process_2023	Positive Regulation Of Cyclin-Dependent Protein Serine/Threonine Kinase Activity (GO:0045737)	2/15	0.00869014908905214	0.603319486946702	0	0	16.2004909983633	76.8804860367797	SPDYA;PKD1
991	low_FTP	GO_Biological_Process_2023	Negative Regulation Of DNA-templated Transcription (GO:0045892)	18/1025	0.00899535275711518	0.603319486946702	0	0	1.95407727304219	9.20575025661639	L3MBTL1;ZNF891;ZNF692;MBD2;SOX13;NR2C1;ACVR2B;NCOR2;RIPPLY3;MYB;BEND3;MAP3K10;BCORL1;ZNF599;ZNF169;ZNF674;ZNF124;TCFL5
992	low_FTP	GO_Biological_Process_2023	Facultative Heterochromatin Formation (GO:0140718)	2/17	0.0111166133329732	0.603319486946702	0	0	14.0390070921986	63.165909480229	MBD2;BEND3
993	low_FTP	GO_Biological_Process_2023	Protein Autoprocessing (GO:0016540)	2/18	0.01242870764965	0.603319486946702	0	0	13.1609042553191	57.7467095974769	PIDD1;ASRGL1
994	low_FTP	GO_Biological_Process_2023	Positive Regulation Of Cyclin-Dependent Protein Kinase Activity (GO:1904031)	2/18	0.01242870764965	0.603319486946702	0	0	13.1609042553191	57.7467095974769	SPDYA;PKD1
995	low_FTP	GO_Biological_Process_2023	Regulation Of Megakaryocyte Differentiation (GO:0045652)	2/19	0.0138049134656686	0.603319486946702	0	0	12.3861076345432	53.0463634441433	L3MBTL1;MYB
996	low_FTP	GO_Biological_Process_2023	Regulation Of Nuclear Division (GO:0051783)	2/19	0.0138049134656686	0.603319486946702	0	0	12.3861076345432	53.0463634441433	L3MBTL1;PKMYT1
997	low_FTP	GO_Biological_Process_2023	DNA Repair (GO:0006281)	7/291	0.0214897830482953	0.603319486946702	0	0	2.6299161086739	10.099345098332	RNASEH2A;MC1R;EME2;POLE;FANCG;TRAIP;RAD9A
998	low_FTP	GO_Biological_Process_2023	Positive Regulation Of Cell Cycle G2/M Phase Transition (GO:1902751)	2/24	0.0216019671676582	0.603319486946702	0	0	9.56866537717602	36.6955532337134	CDC25B;BRD4
999	low_FTP	GO_Biological_Process_2023	G1/S Transition Of Mitotic Cell Cycle (GO:0000082)	3/63	0.022094367045462	0.603319486946702	0	0	5.2807486631016	20.1324982910199	SPDYA;POLE;BRD4
1000	low_FTP	GO_Biological_Process_2023	Positive Regulation Of Cell Cycle (GO:0045787)	3/65	0.0239722757852846	0.603319486946702	0	0	5.1098844229774	19.0642495606247	SPDYA;PKD1;CDC25B
1001	low_FTP	GO_Biological_Process_2023	Regulation Of Cell Cycle (GO:0051726)	7/298	0.0240783639333268	0.603319486946702	0	0	2.56573338591253	9.56105563356902	L3MBTL1;TBRG1;MRGBP;PPP2R3B;CCNL2;PKD1;TMEM8B
1002	low_FTP	GO_Biological_Process_2023	In Utero Embryonic Development (GO:0001701)	2/27	0.0269677451373038	0.603319486946702	0	0	8.41914893617021	30.4193427985066	PKD1;EGFL8
1003	low_FTP	GO_Biological_Process_2023	Regulation Of Transcription By RNA Polymerase II (GO:0006357)	28/2028	0.0279463696491286	0.603319486946702	0	0	1.53913580246914	5.50620904273558	ZNF891;ZNF692;PRDM15;ZNF44;PKD1;NR2C1;MYB;BEND3;CCNL2;PKNOX1;ZNF169;ZNF124;TCFL5;BRD4;MBD2;SOX13;ZIC5;GRHL1;ACVR2B;NCOR2;RIPPLY3;MRGBP;MC1R;ZNF878;BCORL1;ZNF599;ZNF674;LPIN3
1004	low_FTP	GO_Biological_Process_2023	Regulation Of Mitotic Cell Cycle (GO:0007346)	4/125	0.0314806963862588	0.603319486946702	0	0	3.49933351106372	12.1020275969649	L3MBTL1;PKMYT1;TMEM8B;CDC25B
1005	low_FTP	GO_Biological_Process_2023	Receptor Signaling Pathway Via STAT (GO:0097696)	2/31	0.0348571017737662	0.603319486946702	0	0	7.25641966250917	24.3561608517274	TYK2;PKD1
1006	low_FTP	GO_Biological_Process_2023	Regulation Of Cell Cycle Process (GO:0010564)	4/130	0.0355950290871121	0.603319486946702	0	0	3.35961768219833	11.2061703518781	L3MBTL1;SPAG5;CCNL2;PKMYT1
1007	low_FTP	GO_Biological_Process_2023	Regulation Of Cyclin-Dependent Protein Serine/Threonine Kinase Activity (GO:0000079)	3/79	0.0394498670232767	0.603319486946702	0	0	4.1656346749226	13.4663496984913	SPDYA;PKMYT1;PKD1
1008	low_FTP	GO_Biological_Process_2023	Regulation Of G2/M Transition Of Mitotic Cell Cycle (GO:0010389)	2/35	0.0435201387209752	0.603319486946702	0	0	6.3755641521599	19.9844065945564	BRD4;CDC25B
1009	low_FTP	GO_Biological_Process_2023	Receptor Signaling Pathway Via JAK-STAT (GO:0007259)	2/36	0.0457986804440777	0.603319486946702	0	0	6.18773466833542	19.0798798469766	TYK2;PKD1
1010	low_FTP	GO_Biological_Process_2023	DNA Replication-Dependent Chromatin Assembly (GO:0006335)	1/5	0.0466103771145235	0.603319486946702	0	0	26.1984126984127	80.3225538789853	CHAF1A
1011	low_FTP	GO_Biological_Process_2023	Glyoxylate Metabolic Process (GO:0046487)	1/5	0.0466103771145235	0.603319486946702	0	0	26.1984126984127	80.3225538789853	HYI
1012	low_FTP	GO_Biological_Process_2023	Guanine Nucleotide Transmembrane Transport (GO:1903790)	1/5	0.0466103771145235	0.603319486946702	0	0	26.1984126984127	80.3225538789853	SLC17A9
1013	low_FTP	GO_Biological_Process_2023	T-helper 2 Cell Differentiation (GO:0045064)	1/5	0.0466103771145235	0.603319486946702	0	0	26.1984126984127	80.3225538789853	MYB
1014	low_FTP	GO_Biological_Process_2023	Nucleotide-Excision Repair	DNA Gap Filling (GO:0006297)	1/5	0.0466103771145235	0.603319486946702	0	0	26.1984126984127	80.3225538789853	POLE
1015	low_FTP	GO_Biological_Process_2023	Metanephric Collecting Duct Development (GO:0072205)	1/5	0.0466103771145235	0.603319486946702	0	0	26.1984126984127	80.3225538789853	PKD1
1016	low_FTP	GO_Biological_Process_2023	Positive Regulation Of NK T Cell Proliferation (GO:0051142)	1/5	0.0466103771145235	0.603319486946702	0	0	26.1984126984127	80.3225538789853	TYK2
1017	low_FTP	GO_Biological_Process_2023	Positive Regulation Of Activin Receptor Signaling Pathway (GO:0032927)	1/5	0.0466103771145235	0.603319486946702	0	0	26.1984126984127	80.3225538789853	ACVR2B
1652	low_FTP	GO_Molecular_Function_2023	DNA-binding Transcription Repressor Activity	RNA Polymerase II-specific (GO:0001227)	8/243	0.00231147103036084	0.404507430313147	0	0	3.66144493804068	22.2244989873741	ZNF891;ZNF692;SOX13;ZNF599;ZNF169;ZNF674;ZNF124;TCFL5
1653	low_FTP	GO_Molecular_Function_2023	methyl-CpG Binding (GO:0008327)	2/29	0.0308112766964591	0.505562778489077	0	0	7.79472025216706	27.1246484701107	MBD2;CXXC4
1654	low_FTP	GO_Molecular_Function_2023	Intramolecular Oxidoreductase Activity	Interconverting Aldoses And Ketoses (GO:0016861)	1/5	0.0466103771145235	0.505562778489077	0	0	26.1984126984127	80.3225538789853	HYI
1655	low_FTP	GO_Molecular_Function_2023	pre-mRNA 3'-Splice Site Binding (GO:0030628)	1/5	0.0466103771145235	0.505562778489077	0	0	26.1984126984127	80.3225538789853	U2AF1L4
1656	low_FTP	GO_Molecular_Function_2023	Chromo Shadow Domain Binding (GO:0070087)	1/5	0.0466103771145235	0.505562778489077	0	0	26.1984126984127	80.3225538789853	CHAF1A
1657	low_FTP	GO_Molecular_Function_2023	rDNA Binding (GO:0000182)	1/5	0.0466103771145235	0.505562778489077	0	0	26.1984126984127	80.3225538789853	BEND3
1658	low_FTP	GO_Molecular_Function_2023	Monoatomic Cation Transmembrane Transporter Activity (GO:0008324)	2/37	0.0481202535980339	0.505562778489077	0	0	6.01063829787234	18.2365898568239	UCP3;PKD1
1827	low_FTP	Reactome_2022	Cell Cycle R-HSA-1640170	17/654	0.000175334124288795	0.0668023013540309	0	0	2.95769548370704	25.5805673433718	CENPT;CEP164;PPP2R3B;HAUS5;PKMYT1;CHTF18;CDC25B;SMC1B;SYCE2;POLA2;PPP2R2D;NUP43;PCNT;POLE;SPC24;LPIN3;RAD9A
1828	low_FTP	Reactome_2022	Cell Cycle	Mitotic R-HSA-69278	13/523	0.00152927968578357	0.211316384864394	0	0	2.77943945939958	18.0189905241341	CENPT;CEP164;PPP2R3B;HAUS5;PKMYT1;CDC25B;POLA2;PPP2R2D;NUP43;PCNT;POLE;SPC24;LPIN3
1829	low_FTP	Reactome_2022	Cyclin A/B1/B2 Associated Events During G2/M Transition R-HSA-69273	3/25	0.00166390854223932	0.211316384864394	0	0	14.4297520661157	92.3300081207029	PPP2R3B;PKMYT1;CDC25B
1830	low_FTP	Reactome_2022	DNA Replication Initiation R-HSA-68952	2/8	0.00242089394414848	0.230590148180142	0	0	35.113475177305	211.510175468491	POLA2;POLE
1831	low_FTP	Reactome_2022	Synthesis Of PE R-HSA-1483213	2/13	0.00653649811530349	0.373063378789966	0	0	19.1479690522244	96.3210572239453	CHKB;LPIN3
1832	low_FTP	Reactome_2022	Inhibition Of Replication Initiation Of Damaged DNA By RB1/E2F1 R-HSA-113501	2/13	0.00653649811530349	0.373063378789966	0	0	19.1479690522244	96.3210572239453	POLA2;PPP2R3B
1833	low_FTP	Reactome_2022	G2/M Transition R-HSA-69275	6/182	0.0079626458110887	0.373063378789966	0	0	3.63772233201581	17.5810900079592	CEP164;PPP2R3B;HAUS5;PKMYT1;PCNT;CDC25B
1834	low_FTP	Reactome_2022	Mitotic G2-G2/M Phases R-HSA-453274	6/184	0.00837984136985827	0.373063378789966	0	0	3.59648265754763	17.1981149870436	CEP164;PPP2R3B;HAUS5;PKMYT1;PCNT;CDC25B
1835	low_FTP	Reactome_2022	Mitotic Prometaphase R-HSA-68877	6/186	0.0088125207588181	0.373063378789966	0	0	3.55615942028985	16.826259031754	CENPT;CEP164;NUP43;HAUS5;PCNT;SPC24
1836	low_FTP	Reactome_2022	Anchoring Of Basal Body To Plasma Membrane R-HSA-5620912	4/97	0.0137796614619669	0.52500510170094	0	0	4.55937102555209	19.5349059298092	FBF1;CEP164;HAUS5;PCNT
1837	low_FTP	Reactome_2022	E2F Mediated Regulation Of DNA Replication R-HSA-113510	2/22	0.0183050632538878	0.634020827248294	0	0	10.5265957446809	42.1124628968764	POLA2;PPP2R3B
1838	low_FTP	Reactome_2022	Polymerase Switching On C-strand Of Telomere R-HSA-174411	2/25	0.0233357156156829	0.653071476858273	0	0	9.15217391304348	34.3917666976514	POLA2;CHTF18
1839	low_FTP	Reactome_2022	HDR Thru Homologous Recombination (HRR) R-HSA-5685942	3/67	0.0259339863936858	0.653071476858273	0	0	4.94969919786096	18.0772961349512	EME2;POLE;RAD9A
1840	low_FTP	Reactome_2022	Synthesis Of PC R-HSA-1483191	2/27	0.0269677451373038	0.653071476858273	0	0	8.41914893617021	30.4193427985066	CHKB;LPIN3
1841	low_FTP	Reactome_2022	Loss Of Nlp From Mitotic Centrosomes R-HSA-380259	3/69	0.0279793559383819	0.653071476858273	0	0	4.79922216820613	17.1634022267648	CEP164;HAUS5;PCNT
1842	low_FTP	Reactome_2022	M Phase R-HSA-68886	8/380	0.0291574149763499	0.653071476858273	0	0	2.29682145811178	8.11936956658905	CENPT;CEP164;PPP2R2D;NUP43;HAUS5;PCNT;SPC24;LPIN3
1843	low_FTP	Reactome_2022	AURKA Activation By TPX2 R-HSA-8854518	3/72	0.0312037314574625	0.653071476858273	0	0	4.5898628225994	15.9140531294529	CEP164;HAUS5;PCNT
1844	low_FTP	Reactome_2022	Cilium Assembly R-HSA-5617833	5/186	0.0326152420324711	0.653071476858273	0	0	2.93101388681499	10.032788879682	FBF1;CEP164;HAUS5;PCNT;PKD1
1845	low_FTP	Reactome_2022	Activation Of Pre-Replicative Complex R-HSA-68962	2/32	0.036953070578273	0.653071476858273	0	0	7.01418439716312	23.1335273919474	POLA2;POLE
1846	low_FTP	Reactome_2022	Telomere C-strand (Lagging Strand) Synthesis R-HSA-174417	2/33	0.0390962812762203	0.653071476858273	0	0	6.7875772134523	22.0034785928124	POLA2;CHTF18
1847	low_FTP	Reactome_2022	Recruitment Of NuMA To Mitotic Centrosomes R-HSA-380320	3/80	0.0407095125745682	0.653071476858273	0	0	4.1113271754983	13.1615649207519	CEP164;HAUS5;PCNT
1848	low_FTP	Reactome_2022	Centrosome Maturation R-HSA-380287	3/81	0.0419893286238765	0.653071476858273	0	0	4.05841217605924	12.8665455384757	CEP164;HAUS5;PCNT
1849	low_FTP	Reactome_2022	Acetylcholine Inhibits Contraction Of Outer Hair Cells R-HSA-9667769	1/5	0.0466103771145235	0.653071476858273	0	0	26.1984126984127	80.3225538789853	CHRNA10
1850	low_FTP	Reactome_2022	G2/M DNA Replication Checkpoint R-HSA-69478	1/5	0.0466103771145235	0.653071476858273	0	0	26.1984126984127	80.3225538789853	PKMYT1
1851	low_FTP	Reactome_2022	Fatty Acid Cycling Model R-HSA-167826	1/5	0.0466103771145235	0.653071476858273	0	0	26.1984126984127	80.3225538789853	UCP3
2208	low_FTP	Reactome_Pathways_2024	Cell Cycle	17/649	0.000160126016837236	0.0667725490211274	0	0	2.98187239335626	26.0602212278602	CENPT;CEP164;PPP2R3B;HAUS5;PKMYT1;CHTF18;CDC25B;SMC1B;SYCE2;POLA2;PPP2R2D;NUP43;PCNT;POLE;SPC24;LPIN3;RAD9A
2209	low_FTP	Reactome_Pathways_2024	Cell Cycle	Mitotic	13/516	0.00135666417832013	0.231283287371266	0	0	2.81914164729139	18.6140209865621	CENPT;CEP164;PPP2R3B;HAUS5;PKMYT1;CDC25B;POLA2;PPP2R2D;NUP43;PCNT;POLE;SPC24;LPIN3
2210	low_FTP	Reactome_Pathways_2024	Cyclin A B1 B2 Associated Events During G2 M Transition	3/25	0.00166390854223932	0.231283287371266	0	0	14.4297520661157	92.3300081207029	PPP2R3B;PKMYT1;CDC25B
2211	low_FTP	Reactome_Pathways_2024	DNA Replication Initiation	2/8	0.00242089394414848	0.252378193677479	0	0	35.113475177305	211.510175468491	POLA2;POLE
2212	low_FTP	Reactome_Pathways_2024	Synthesis of PE	2/13	0.00653649811530349	0.454286619013593	0	0	19.1479690522244	96.3210572239453	CHKB;LPIN3
2213	low_FTP	Reactome_Pathways_2024	Inhibition of Replication Initiation of Damaged DNA by RB1 E2F1	2/13	0.00653649811530349	0.454286619013593	0	0	19.1479690522244	96.3210572239453	POLA2;PPP2R3B
2214	low_FTP	Reactome_Pathways_2024	G2 M Transition	6/184	0.00837984136985827	0.459352644553394	0	0	3.59648265754763	17.1981149870436	CEP164;PPP2R3B;HAUS5;PKMYT1;PCNT;CDC25B
2215	low_FTP	Reactome_Pathways_2024	Mitotic G2-G2 M Phases	6/186	0.0088125207588181	0.459352644553394	0	0	3.55615942028985	16.826259031754	CEP164;PPP2R3B;HAUS5;PKMYT1;PCNT;CDC25B
2216	low_FTP	Reactome_Pathways_2024	Mitotic Prometaphase	6/203	0.0131578094727735	0.574611882964021	0	0	3.2464687706908	14.0596115808395	CENPT;CEP164;NUP43;HAUS5;PCNT;SPC24
2217	low_FTP	Reactome_Pathways_2024	Anchoring of the Basal Body to the Plasma Membrane	4/97	0.0137796614619669	0.574611882964021	0	0	4.55937102555209	19.5349059298092	FBF1;CEP164;HAUS5;PCNT
2218	low_FTP	Reactome_Pathways_2024	E2F Mediated Regulation of DNA Replication	2/22	0.0183050632538878	0.686564056742737	0	0	10.5265957446809	42.1124628968764	POLA2;PPP2R3B
2219	low_FTP	Reactome_Pathways_2024	Polymerase Switching on the C-strand of the Telomere	2/26	0.0251247063724583	0.686564056742737	0	0	8.77039007092199	32.309271549881	POLA2;CHTF18
2220	low_FTP	Reactome_Pathways_2024	M Phase	8/372	0.0261458075435243	0.686564056742737	0	0	2.34826711749789	8.55724135911934	CENPT;CEP164;PPP2R2D;NUP43;HAUS5;PCNT;SPC24;LPIN3
2221	low_FTP	Reactome_Pathways_2024	HDR Through Homologous Recombination (HRR)	3/69	0.0279793559383819	0.686564056742737	0	0	4.79922216820613	17.1634022267648	EME2;POLE;RAD9A
2222	low_FTP	Reactome_Pathways_2024	Loss of Nlp From Mitotic Centrosomes	3/69	0.0279793559383819	0.686564056742737	0	0	4.79922216820613	17.1634022267648	CEP164;HAUS5;PCNT
2223	low_FTP	Reactome_Pathways_2024	Loss of Proteins Required for Interphase Microtubule Organization From the Centrosome	3/69	0.0279793559383819	0.686564056742737	0	0	4.79922216820613	17.1634022267648	CEP164;HAUS5;PCNT
2224	low_FTP	Reactome_Pathways_2024	Synthesis of PC	2/28	0.0288636550896045	0.686564056742737	0	0	8.0949263502455	28.6979069243845	CHKB;LPIN3
2225	low_FTP	Reactome_Pathways_2024	AURKA Activation by TPX2	3/72	0.0312037314574625	0.686564056742737	0	0	4.5898628225994	15.9140531294529	CEP164;HAUS5;PCNT
2226	low_FTP	Reactome_Pathways_2024	Activation of the Pre-Replicative Complex	2/33	0.0390962812762203	0.686564056742737	0	0	6.7875772134523	22.0034785928124	POLA2;POLE
2227	low_FTP	Reactome_Pathways_2024	Telomere C-strand (Lagging Strand) Synthesis	2/34	0.0412856574609823	0.686564056742737	0	0	6.5751329787234	20.9565275998177	POLA2;CHTF18
2228	low_FTP	Reactome_Pathways_2024	Centrosome Maturation	3/81	0.0419893286238765	0.686564056742737	0	0	4.05841217605924	12.8665455384757	CEP164;HAUS5;PCNT
2229	low_FTP	Reactome_Pathways_2024	Recruitment of Mitotic Centrosome Proteins and Complexes	3/81	0.0419893286238765	0.686564056742737	0	0	4.05841217605924	12.8665455384757	CEP164;HAUS5;PCNT
2230	low_FTP	Reactome_Pathways_2024	Cilium Assembly	5/200	0.0424175201309745	0.686564056742737	0	0	2.71864171864172	8.59143468044493	FBF1;CEP164;HAUS5;PCNT;PKD1
2231	low_FTP	Reactome_Pathways_2024	Acetylcholine Inhibits Contraction of Outer Hair Cells	1/5	0.0466103771145235	0.686564056742737	0	0	26.1984126984127	80.3225538789853	CHRNA10
2232	low_FTP	Reactome_Pathways_2024	Negative Regulation of TCF-dependent Signaling by DVL-interacting Proteins	1/5	0.0466103771145235	0.686564056742737	0	0	26.1984126984127	80.3225538789853	CXXC4
2233	low_FTP	Reactome_Pathways_2024	G2 M DNA Replication Checkpoint	1/5	0.0466103771145235	0.686564056742737	0	0	26.1984126984127	80.3225538789853	PKMYT1
2234	low_FTP	Reactome_Pathways_2024	The Fatty Acid Cycling Model	1/5	0.0466103771145235	0.686564056742737	0	0	26.1984126984127	80.3225538789853	UCP3
