# Supplementary material for: In Situ Assembly of Transformable Monopeptide on Activated Neutrophils Attenuates NETs‐Induced Hepatocellular Carcinoma Metastasis by Disrupting NE Nuclear Translocation
Source: Adv Sci (Weinh). 2025 Oct 24;13(1):e17415. doi: 10.1002/advs.202517415 (PMC12767106; doi:10.1002/advs.202517415)
Supplement: Supplementary file 3 — Supporting Table 3 [file ADVS-13-e17415-s001.csv]

signature	gene
Antigen_Processing_and_Presentation	AZGP1;B2M;CALR;CANX;CD1A;CD1B;CD1C;CD1D;CD1E;CD4;CD8A;CD8B;CD74;CREB1;CTSB;CTSE;CTSL;CTSS;FCER1G;FCGRT;PDIA3;HFE;HLA-A;HLA-B;HLA-C;HLA-DMA;HLA-DMB;HLA-DOA;HLA-DOB;HLA-DPA1;HLA-DPB1;HLA-DQA1;HLA-DQA2;HLA-DQB1;HLA-DRA;HLA-DRB1;HLA-DRB3;HLA-DRB4;HLA-DRB5;HLA-E;HLA-F;HLA-G;HLA-H;MR1;HSPA1A;HSPA1B;HSPA1L;HSPA2;HSPA4;HSPA5
Antimicrobials	HSPA6;ORM1;TNF;CTSG;PRTN3;MAPK1;PML;AEN;CYBB;BPIFA2;ISG20;BCL3;ISG20L2;NOX5;NOX3;DUOX2;TLR3;TFRC;IFIH1;LRP1;TRIM5;IDO1;GDF15;NEDD4;ADIPOQ;STAT3;STAT1;IFNL2;SOCS3;SEMG1;TNFSF10;CCL20;SOCS1;RNASEL;IRF1;IL15;APOBEC3F;PLAAT4;CHIT1;IFNA1;CD40;TLR7;PPIA;HFE;ZYX;NLRX1;PGC;VEGFA;IKBKE;ISG15;DHX58;TNFAIP3;TFR2;FCN2;MUC4;F2R;ELN;IL27;MAPT;LYZ;CCL5;LEP;CYLD;KLKB1;CST4;CSRP1;MAPK14;JUN;ITGAV;IRF5;CCR6;IL12B;…
BCRSignalingPathway	CD79A;CD79B;LYN;SYK;BTK;BLNK;VAV3;VAV1;VAV2;RAC1;RAC2;RAC3;PPP3CA;PPP3CB;PPP3CC;CHP1;PPP3R1;PPP3R2;CHP2;NFAT5;NFATC1;NFATC2;NFATC3;NFATC4;HRAS;KRAS;IGHD3-16;IGHD3-22;IGHD3-3;IGHD3-9;IGHD4-11;IGHD4-17;IGHD4-23;IGHD4-4;IGHD5-12;IGHD5-18;IGHD5-24;IGHD5-5;IGHD6-13;IGHD6-19;IGHD6-25;IGHD6-6;IGHD7-27;IGHE;IGHG1;IGHG2;IGHG3;IGHG4;IGHJ1;IGHJ2;IGHJ3;IGHJ4;IGHJ5;IGHJ6;IGHM;IGH;IGHV1-18;IGHV1-2;IGHV1-24;IGH…
Chemokine_Receptors	C5AR1;ACKR2;CCR1;CCR10;CCR3;CCR4;CCR5;CCR6;CCR7;CCR8;CCR9;ACKR4;CCRL2;CMKLR1;CX3CR1;CXCR3;CXCR4;CXCR5;CXCR6;ACKR3;CYSLTR1;CYSLTR2;ACKR1;EDNRA;EDNRB;FPR1;FPR2;FPR2;GPR17;GPR32;GPR33;PTGDR2;C5AR2;CXCR1;CXCR2;LTB4R;LTB4R2;PLAUR;PLXNA1;PLXNA2;PLXNA3;PLXNA4;PLXNB1;PLXNB2;PLXNB3;PLXNC1;PLXND1;PTAFR;ROBO1;ROBO2;ROBO3;RXFP3;XCR1
Chemokines	C3;C5;CAMP;CCL1;CCL11;CCL13;CCL14;CCL15-CCL14;CCL15;CCL16;CCL17;CCL18;CCL19;CCL2;CCL20;CCL21;CCL22;CCL23;CCL24;CCL25;CCL26;CCL27;CCL28;CCL3;CCL3L1;CCL3P1;CCL3L3;CCL4;CCL4L2;CCL4L1;CCL5;CCL7;CCL8;CKLF;CMA1;CTSG;CX3CL1;CXCL1;CXCL10;CXCL11;CXCL12;CXCL13;CXCL14;CXCL16;CXCL17;CXCL2;CXCL3;CXCL5;CXCL6;CXCL9;CCN1;DEFA1;DEFA3;DEFA5;DEFB1;DEFB103B;DEFB104A;DEFB4A;EDN1;EDN2;EDN3;FGF10;FGF2;HTN3;CXCL8;LECT2;…
Cytokine_Receptors	ACVR1B;ACVR1C;ACVR2A;ACVR2B;ACVRL1;ADCYAP1R1;ADIPOR1;ADIPOR2;ADRB1;ADRB2;AGTR1;AGTR2;AMHR2;ANGPT1;ANGPT4;ANGPTL1;ANGPTL2;ANGPTL3;ANGPTL4;ANGPTL6;APLNR;AR;AVPR1A;AVPR1B;AVPR2;BMPR1A;BMPR1B;BMPR2;BRD8;C3AR1;C5AR1;CALCR;CALCRL;ACKR2;CCR1;CCR10;CCR3;CCR4;CCR5;CCR6;CCR7;CCR8;CCR9;ACKR4;CCRL2;CD40;CMKLR1;CNTFR;CRHR1;CRHR2;CRIM1;CRLF1;CRLF2;CRLF3;CSF1R;CSF2RA;CSF2RB;CSF3R;CX3CR1;CXCR3;CXCR4;CXCR5;CXCR6;…
Cytokines	ADIPOQ;ADM;ADM2;AGRP;AGT;AMBN;AMELX;AMH;ANGPTL5;ANGPTL7;APLN;AREG;MANF;CDNF;ARTN;AVP;AZU1;BDNF;BMP1;BMP10;BMP15;BMP2;BMP3;BMP4;BMP5;BMP6;BMP7;BMP8A;BMP8B;BTC;MYDGF;C3;C5;CALCA;CALCB;CAMP;CAT;CCK;CCL1;CCL11;CCL13;CCL14;CCL15-CCL14;CCL15;CCL16;CCL17;CCL18;CCL19;CCL2;CCL20;CCL21;CCL22;CCL23;CCL24;CCL25;CCL26;CCL27;CCL28;CCL3;CCL3L1;CCL3P1;CCL3L3;CCL4;CCL4L2;CCL4L1;CCL5;CCL7;CCL8;CD320;CD40LG;CD70;AD…
Interferon_Receptor	IFNAR2;IFNGR1;IFNGR2
Interferons	IFNA10;IFNA13;IFNA14;IFNA16;IFNA17;IFNA2;IFNA21;IFNA4;IFNA5;IFNA6;IFNA7;IFNA8;IFNB1;IFNE;IFNG;IFNK;IFNW1
Interleukins	IL11;IL12A;IL12B;IL13;IL15;IL16;IL17A;IL17B;IL17C;IL17D;IL17F;IL18;IL19;IL1A;IL1B;IL1F10;IL36RN;IL36A;IL37;IL36B;IL36G;IL1RN;IL2;IL20;IL21;IL22;IL23A;IL24;IL25;IL26;IL27;IFNL2;IFNL3;IFNL1;IL3;IL31;IL32;IL33;IL34;IL4;IL5;IL6;IL6ST;IL7;CXCL8;IL9;TXLNA
Interleukins_Receptor	IL10RA;IL10RB;IL11RA;IL12RB1;IL12RB2;IL13RA1;IL13RA2;IL15RA;IL2RB;IL17RA;IL17RB;IL17RC;IL17RD;IL17RE;IL18R1;IL18RAP;IL1R1;IL1R2;IL1RAP;IL1RL1;IL1RL2;IL20RA;IL20RB;IL21R;IL22RA1;IL22RA2;IL23R;IL27RA;IFNLR1;IL2RA;IL2RB;IL2RG;IL31RA;IL3RA;IL4R;IL5RA;IL6R;IL7R;CXCR1;CXCR2;IL9R;ST2
NaturalKiller_Cell_Cytotoxicity	HLA-A;HLA-B;HLA-C;HLA-E;HLA-G;KIR3DL1;KIR3DL2;KIR2DL1;KIR2DL2;KIR2DL3;KIR2DL4;KIR2DL5A;KLRC1;KLRC2;KLRC3;KLRD1;PTPN6;PTPN11;ICAM1;ICAM2;ITGAL;ITGB2;PTK2B;VAV3;VAV1;VAV2;RAC1;RAC2;RAC3;PAK1;MAP2K1;MAP2K2;MAPK1;MAPK3;TNF;CSF2;IFNG;KIR2DS1;KIR2DS3;KIR2DS4;KIR2DS5;NCR2;TYROBP;LCK;FCGR3A;FCGR3B;NCR1;NCR3;FCER1G;CD247;ZAP70;SYK;LCP2;LAT;PLCG1;PLCG2;SH3BP2;PIK3CA;PIK3CB;PIK3CD;PIK3CG;PIK3R5;PIK3R1;PIK3R…
TCRsignalingPathway	KRAS;NRAS;FOS;JUN;CARD11;BCL10;MALT1;CHUK;IKBKB;IKBKG;NFKB1;RELA;NFKBIA;NFKBIB;NFKBIE;CD28;ICOS;CD40LG;PIK3R5;PIK3R1;PIK3R2;PIK3R3;PIK3CA;PIK3CB;PIK3CD;PIK3CG;AKT3;AKT1;AKT2;MAP3K8;MAP3K14;PDCD1;CTLA4;PTPN6;CBLC;CBL;CBLB;IL2;IL4;IL5;IL10;IFNG;CSF2;TNF;CDK4;RASGRP1;PDK1;PLCG1;PRKCQ;TRAC;TRAJ1;TRAJ2;TRAJ3;TRAJ4;TRAJ5;TRAJ6;TRAJ7;TRAJ8;TRAJ9;TRAJ10;TRAJ11;TRAJ12;TRAJ13;TRAJ14;TRAJ15;TRAJ16;TRAJ17;TR…
TGFb_Family_Member	BMP1;BMP10;BMP15;BMP2;BMP3;BMP4;BMP5;BMP6;BMP7;BMP8A;BMP8B;GDF1;GDF10;GDF11;GDF15;GDF2;GDF3;GDF5;GDF6;GDF7;GDF9;GDNF;INHA;INHBA;INHBB;INHBC;INHBE;LEFTY1;LEFTY2;NODAL;TGFB1;TGFB2;TGFB3
TGFb_Family_Member_Receptor	ACVR1B;ACVR1C;ACVR2A;ACVR2B;ACVRL1;AMHR2;BMPR1A;BMPR1B;BMPR2;TGFBR1;TGFBR2;TGFBR3
TNF_Family_Members	TNFRSF11B;TNFSF10;TNFSF11;TNFSF12;TNFSF13;TNFSF13B;TNFSF14;TNFSF15;TNFSF18;TNFSF4;TNFSF8;TNFSF9
TNF_Family_Members_Receptors	TNFRSF10B;TNFRSF10C;TNFRSF10D;TNFRSF11A;TNFRSF12A;TNFRSF13B;TNFRSF13C;TNFRSF14;TNFRSF17;TNFRSF18;TNFRSF19;TNFRSF1A;TNFRSF1B;TNFRSF21;TNFRSF25;TNFRSF4;TNFRSF6B;TNFRSF8;TNFRSF9
Neutrophil recruiting	CXCL1;CXCL2;CXCL3;CXCL8;CXCL6;CXCL5
